# Supplementary material for: dUTPase is essential in zebrafish development and possesses several single‐nucleotide variants with pronounced structural and functional consequences
Source: FEBS Open Bio. 2025 Dec 16;16(6):1087–101. doi: 10.1002/2211-5463.70176 (PMC13238773; doi:10.1002/2211-5463.70176)
Supplement: Supplementary file 2 — Table S1.Mutagenesis primers used. Table S2. Sequence and extinction coefficient of the expressed proteins. [file FEB4-16-1087-s001.xlsx]

## Sheet: dut_GO_enrichment_results
ID	Description	GeneRatio	BgRatio	RichFactor	FoldEnrichment	zScore	pvalue	p.adjust	qvalue	geneID	Count
GO:0006260	DNA replication	52/294	71/3752	0.732394	9.34675	20.7013	8.94689e-44	7.36329e-41	6.17806e-41	chaf1a/lig1/pole4/mcm3/gins2/supt16h/cdc6/rnaseh2a/rpl9/parp1/mcm6l/rfc4/mcm6/tipin/pola1/gins3/prim2/pola2/orc6/mcm7/rfc5/mcmbp/rfc3/mcm5/rpa2/rbb4l/rrm1/prim1/rbbp4/chrac1/carm1/pole3/rpa3/pcna/rpa1/rfc2/gmnn/esco2/cenpx/ssrp1a/pole3/mcm2/fen1/rfc3/mcm4/lig1/lig1/pole3/chaf1a/orc4/gins1/cdc6	52
GO:0006259	DNA metabolic process	75/294	174/3752	0.431034	5.50082	17.7248	4.86263e-40	2.00097e-37	1.67889e-37	chaf1a/lig1/parp2/pole4/mcm3/gins2/hells/supt16h/cdc6/rnaseh2a/rpl9/parp1/mcm6l/rfc4/mcm6/tipin/pola1/gins3/prim2/pola2/top2a/tfam/zgc:110425/orc6/apex1/swi5/mcm7/tk1/xrcc1/rfc5/mcmbp/rfc3/mcm5/rpa2/cdca5/rbb4l/dek/rrm1/msh6/prim1/rbbp4/chrac1/carm1/nsmce2/nme3/msh2/pole3/rpa3/pcna/rpa1/rfc2/gmnn/usp1/dnmt1/esco2/cenpx/hells/ssrp1a/hpf1/hells/pole3/mcm2/ube2t/fen1/hpf1/rfc3/msh2/mcm4/lig1/lig1/po…	75
GO:0007049	cell cycle	88/294	290/3752	0.303448	3.87258	14.8471	4.53494e-33	1.24409e-30	1.04383e-30	pagr1/smc4/chaf1a/lig1/mcm3/cdca7b/cdk1/tpx2/smc2/kifc1/si:dkey-6i22.5/cdc6/bub3/spc25/rps7/cenpn/mcm6l/tuba8l4/mcm6/tipin/pola1/gins3/ccnd1/vrk1/top2a/btg3/spdl1/mcm7/mad2l1/cenpw/ncapd2/dlgap5/cdc20/mcmbp/fbxo5/mcm5/ccne2/tuba1b/chtf8/cdca5/spc24/ranbp1/uhrf1/rbbp4/ttk/tubb2/rpl7/ran/cks1b/cenpk/plk1/zgc:55461/rpl13/rpa1/tubb2b/gmnn/ewsr1b/rps15a/cdk2/ndc80/ncapg/mki67/esco2/cenpx/plk1/ssrp1a/a…	88
GO:0006261	DNA-templated DNA replication	37/294	50/3752	0.74	9.44381	17.5243	1.93662e-31	3.98459e-29	3.34322e-29	lig1/pole4/mcm3/gins2/cdc6/parp1/mcm6l/rfc4/mcm6/tipin/pola1/gins3/prim2/pola2/orc6/mcm7/rfc5/mcmbp/rfc3/mcm5/prim1/chrac1/carm1/pole3/pcna/rfc2/cenpx/pole3/mcm2/rfc3/mcm4/lig1/lig1/pole3/orc4/gins1/cdc6	37
GO:0000278	mitotic cell cycle	61/294	161/3752	0.378882	4.83526	14.5022	1.682e-28	2.76857e-26	2.32293e-26	smc4/lig1/mcm3/cdk1/tpx2/smc2/kifc1/cdc6/bub3/mcm6l/tuba8l4/mcm6/tipin/pola1/gins3/ccnd1/btg3/spdl1/mad2l1/cenpw/ncapd2/dlgap5/fbxo5/mcm5/ccne2/tuba1b/cdca5/ranbp1/ttk/tubb2/ran/cks1b/cenpk/plk1/zgc:55461/tubb2b/ewsr1b/cdk2/ndc80/ncapg/mki67/esco2/plk1/aurkb/mcm2/ncapg/mis12/zgc:55461/banf1/mcm4/smc2/lig1/zgc:55461/ncapg/ccna2/lig1/ncapg/cdk1/btg3/gins1/cdc6	61
GO:0022402	cell cycle process	59/294	168/3752	0.35119	4.48186	13.4622	1.71939e-25	2.35843e-23	1.97881e-23	pagr1/smc4/lig1/mcm3/cdk1/tpx2/smc2/kifc1/si:dkey-6i22.5/cdc6/bub3/spc25/cenpn/mcm6l/mcm6/tipin/pola1/gins3/ccnd1/top2a/spdl1/mad2l1/cenpw/ncapd2/dlgap5/mcmbp/fbxo5/ccne2/chtf8/cdca5/spc24/ranbp1/ttk/ran/cenpk/plk1/cdk2/ndc80/ncapg/mki67/esco2/cenpx/plk1/aurkb/mcm2/ncapg/mis12/haus4/banf1/mcm4/smc2/lig1/ncapg/ccna2/lig1/ncapg/cdk1/gins1/cdc6	59
GO:0051276	chromosome organization	43/294	90/3752	0.477778	6.09735	14.2706	5.263e-25	6.18779e-23	5.19178e-23	smc4/mcm3/smc2/kifc1/bub3/cenpn/mcm6l/mcm6/top2a/zgc:110425/spdl1/mcm7/mad2l1/cenpw/nasp/ncapd2/dlgap5/mcmbp/pcid2/fbxo5/mcm5/chtf8/cdca5/msh6/ttk/msh2/ran/cenpk/rpa1/ndc80/ncapg/esco2/cenpx/mcm2/ncapg/mis12/banf1/msh2/mcm4/smc2/ncapg/ncapg/hat1	43
GO:1903047	mitotic cell cycle process	47/294	120/3752	0.391667	4.99841	12.979	1.15565e-22	1.18887e-20	9.97505e-21	smc4/lig1/mcm3/cdk1/tpx2/smc2/kifc1/cdc6/bub3/mcm6l/mcm6/tipin/pola1/gins3/ccnd1/spdl1/mad2l1/ncapd2/dlgap5/fbxo5/ccne2/cdca5/ranbp1/ttk/ran/cenpk/plk1/cdk2/ndc80/ncapg/mki67/plk1/aurkb/mcm2/ncapg/mis12/banf1/mcm4/smc2/lig1/ncapg/ccna2/lig1/ncapg/cdk1/gins1/cdc6	47
GO:0006974	DNA damage response	53/294	153/3752	0.346405	4.42079	12.5955	1.49184e-22	1.36421e-20	1.14462e-20	chaf1a/lig1/parp2/mcm3/cdk1/gins2/supt16h/rnaseh2a/rpl9/parp1/mcm6l/rfc4/mcm6/tipin/ccnd1/vrk1/apex1/swi5/mcm7/xrcc1/rfc5/rfc3/mcm5/rpa2/cdca5/dek/msh6/nsmce2/nme3/msh2/pole3/rpa3/pcna/rpa1/rfc2/usp1/cenpx/ssrp1a/hpf1/pole3/mcm2/ube2t/fen1/hpf1/rfc3/msh2/mcm4/lig1/pin1/lig1/pole3/chaf1a/cdk1	53
GO:0006281	DNA repair	44/294	111/3752	0.396396	5.05877	12.6555	1.72808e-21	1.42221e-19	1.19329e-19	chaf1a/lig1/parp2/mcm3/gins2/supt16h/rnaseh2a/rpl9/parp1/mcm6l/rfc4/mcm6/apex1/swi5/mcm7/xrcc1/rfc5/rfc3/mcm5/rpa2/cdca5/dek/msh6/nsmce2/nme3/msh2/rpa3/pcna/rpa1/rfc2/usp1/cenpx/ssrp1a/hpf1/mcm2/ube2t/fen1/hpf1/rfc3/msh2/mcm4/lig1/lig1/chaf1a	44
GO:0006412	translation	65/294	279/3752	0.232975	2.9732	9.98749	3.35957e-17	2.51357e-15	2.10898e-15	rps27.1/eif4h/rpl9/rpl21/rps20/rps15/rps3a/rps23/rps11/rpl13a/msi1b/rps7/rpl9/rpl18/rpl26/rps9/rpl17/rps26/rpl8/rpl39/eif3k/rplp0/eif4a1a/rps24/rpl27/rplp1/rps12/rpl37/rpl10/rpl10a/eef1b2/rps13/rpl12/cnbpa/abce1/rack1/rps19/rpl13/rplp2l/rps5/rps15a/rpl19/rps2/rpl23/rps27a/rps15/rpl13a/magoh/rpl35/rps26l/rps27a/rpl12/rps3a/rpl39/rps12/rps14/rpl12/rps13/eif4a3/rpl28/rpl11/rpl35a/rps3a/rpl36a/rpl21	65
GO:0043043	peptide biosynthetic process	65/294	281/3752	0.231317	2.95204	9.91859	4.9804e-17	3.41573e-15	2.86592e-15	rps27.1/eif4h/rpl9/rpl21/rps20/rps15/rps3a/rps23/rps11/rpl13a/msi1b/rps7/rpl9/rpl18/rpl26/rps9/rpl17/rps26/rpl8/rpl39/eif3k/rplp0/eif4a1a/rps24/rpl27/rplp1/rps12/rpl37/rpl10/rpl10a/eef1b2/rps13/rpl12/cnbpa/abce1/rack1/rps19/rpl13/rplp2l/rps5/rps15a/rpl19/rps2/rpl23/rps27a/rps15/rpl13a/magoh/rpl35/rps26l/rps27a/rpl12/rps3a/rpl39/rps12/rps14/rpl12/rps13/eif4a3/rpl28/rpl11/rpl35a/rps3a/rpl36a/rpl21	65
GO:0006270	DNA replication initiation	15/294	16/3752	0.9375	11.9643	12.8136	2.74362e-16	1.73692e-14	1.45734e-14	mcm3/cdc6/mcm6l/mcm6/pola1/gins3/prim2/pola2/orc6/mcm7/mcm5/mcm2/mcm4/orc4/cdc6	15
GO:0007059	chromosome segregation	28/294	60/3752	0.466667	5.95556	11.2816	3.3242e-16	1.95416e-14	1.63961e-14	smc4/smc2/kifc1/si:dkey-6i22.5/bub3/spc25/cenpn/top2a/spdl1/mad2l1/cenpw/ncapd2/dlgap5/cdca5/spc24/ttk/ran/cenpk/ndc80/ncapg/mki67/aurkb/ncapg/mis12/haus4/smc2/ncapg/ncapg	28
GO:0043604	amide biosynthetic process	65/294	292/3752	0.222603	2.84083	9.54999	4.02513e-16	2.20846e-14	1.85297e-14	rps27.1/eif4h/rpl9/rpl21/rps20/rps15/rps3a/rps23/rps11/rpl13a/msi1b/rps7/rpl9/rpl18/rpl26/rps9/rpl17/rps26/rpl8/rpl39/eif3k/rplp0/eif4a1a/rps24/rpl27/rplp1/rps12/rpl37/rpl10/rpl10a/eef1b2/rps13/rpl12/cnbpa/abce1/rack1/rps19/rpl13/rplp2l/rps5/rps15a/rpl19/rps2/rpl23/rps27a/rps15/rpl13a/magoh/rpl35/rps26l/rps27a/rpl12/rps3a/rpl39/rps12/rps14/rpl12/rps13/eif4a3/rpl28/rpl11/rpl35a/rps3a/rpl36a/rpl21	65
GO:0006518	peptide metabolic process	65/294	312/3752	0.208333	2.65873	8.9209	1.32966e-14	6.83944e-13	5.73854e-13	rps27.1/eif4h/rpl9/rpl21/rps20/rps15/rps3a/rps23/rps11/rpl13a/msi1b/rps7/rpl9/rpl18/rpl26/rps9/rpl17/rps26/rpl8/rpl39/eif3k/rplp0/eif4a1a/rps24/rpl27/rplp1/rps12/rpl37/rpl10/rpl10a/eef1b2/rps13/rpl12/cnbpa/abce1/rack1/rps19/rpl13/rplp2l/rps5/rps15a/rpl19/rps2/rpl23/rps27a/rps15/rpl13a/magoh/rpl35/rps26l/rps27a/rpl12/rps3a/rpl39/rps12/rps14/rpl12/rps13/eif4a3/rpl28/rpl11/rpl35a/rps3a/rpl36a/rpl21	65
GO:1901566	organonitrogen compound biosynthetic process	79/294	441/3752	0.179138	2.28615	8.38233	7.26543e-14	3.50891e-12	2.9441e-12	rps27.1/eif4h/dtymk/rpl9/rpl21/rps20/rps15/adssl/rps3a/rps23/rps11/dnph1/rpl13a/msi1b/rps7/rpl9/rpl18/poglut1/rpl26/rps9/rpl17/rps26/paics/rpl8/rpl39/eif3k/rplp0/eif4a1a/atic/uck2b/rps24/rpl27/phgdh/rplp1/rps12/tyms/rpl37/rpl10/rpl10a/eef1b2/shmt1/rps13/rpl12/dhfr/nme3/cnbpa/abce1/rack1/rps19/rpl13/rplp2l/rps5/cad/rps15a/rpl19/rps2/rpl23/rps27a/rps15/rpl13a/magoh/rpl35/rps26l/rps27a/rpl12/rps3a/r…	79
GO:0043603	amide metabolic process	66/294	331/3752	0.199396	2.54467	8.58041	7.67441e-14	3.50891e-12	2.9441e-12	rps27.1/eif4h/rpl9/rpl21/rps20/rps15/rps3a/rps23/rps11/rpl13a/msi1b/rps7/rpl9/rpl18/rpl26/rps9/rpl17/rps26/rpl8/rpl39/eif3k/rplp0/eif4a1a/rps24/rpl27/rplp1/rps12/rpl37/rpl10/rpl10a/eef1b2/rps13/rpl12/dhfr/cnbpa/abce1/rack1/rps19/rpl13/rplp2l/rps5/rps15a/rpl19/rps2/rpl23/rps27a/rps15/rpl13a/magoh/rpl35/rps26l/rps27a/rpl12/rps3a/rpl39/rps12/rps14/rpl12/rps13/eif4a3/rpl28/rpl11/rpl35a/rps3a/rpl36a/r…	66
GO:0000819	sister chromatid segregation	19/294	35/3752	0.542857	6.92789	10.2724	7.13665e-13	3.0913e-11	2.59371e-11	smc4/smc2/kifc1/bub3/top2a/spdl1/mad2l1/ncapd2/cdca5/ttk/ran/cenpk/ndc80/ncapg/ncapg/mis12/smc2/ncapg/ncapg	19
GO:0000070	mitotic sister chromatid segregation	18/294	32/3752	0.5625	7.17857	10.2335	1.29578e-12	5.33215e-11	4.47387e-11	smc4/smc2/kifc1/bub3/spdl1/mad2l1/ncapd2/cdca5/ttk/ran/cenpk/ndc80/ncapg/ncapg/mis12/smc2/ncapg/ncapg	18
GO:0006271	DNA strand elongation involved in DNA replication	12/294	14/3752	0.857143	10.9388	10.8621	3.42181e-12	1.28007e-10	1.07402e-10	lig1/mcm3/pola1/mcm7/pole3/pcna/pole3/mcm4/lig1/lig1/pole3/gins1	12
GO:0022616	DNA strand elongation	12/294	14/3752	0.857143	10.9388	10.8621	3.42181e-12	1.28007e-10	1.07402e-10	lig1/mcm3/pola1/mcm7/pole3/pcna/pole3/mcm4/lig1/lig1/pole3/gins1	12
GO:0098813	nuclear chromosome segregation	19/294	38/3752	0.5	6.38095	9.71996	4.99677e-12	1.78797e-10	1.50017e-10	smc4/smc2/kifc1/bub3/top2a/spdl1/mad2l1/ncapd2/cdca5/ttk/ran/cenpk/ndc80/ncapg/ncapg/mis12/smc2/ncapg/ncapg	19
GO:0140014	mitotic nuclear division	22/294	52/3752	0.423077	5.39927	9.31356	6.84668e-12	2.34784e-10	1.96992e-10	smc4/smc2/kifc1/bub3/spdl1/mad2l1/ncapd2/fbxo5/cdca5/ranbp1/ttk/ran/cenpk/ndc80/ncapg/mki67/ncapg/mis12/banf1/smc2/ncapg/ncapg	22
GO:0051726	regulation of cell cycle	34/294	120/3752	0.283333	3.61587	8.4912	8.37061e-12	2.75561e-10	2.31205e-10	pagr1/cdk1/tpx2/cdc6/bub3/rps7/tipin/ccnd1/btg3/spdl1/mad2l1/cenpw/dlgap5/fbxo5/ccne2/cdca5/ranbp1/ttk/rpl7/cks1b/rpl13/gmnn/rps15a/cdk2/ndc80/mki67/ssrp1a/aurkb/rpl35/ccna2/cdk1/btg3/rpl36a/cdc6	34
GO:0000280	nuclear division	24/294	63/3752	0.380952	4.86168	9.01211	1.10233e-11	3.48931e-10	2.92766e-10	smc4/smc2/kifc1/bub3/top2a/spdl1/mad2l1/ncapd2/fbxo5/cdca5/ranbp1/ttk/ran/cenpk/ndc80/ncapg/mki67/cenpx/ncapg/mis12/banf1/smc2/ncapg/ncapg	24
GO:0006302	double-strand break repair	20/294	44/3752	0.454545	5.80087	9.33922	1.27698e-11	3.89243e-10	3.26588e-10	parp2/mcm3/gins2/parp1/mcm6l/mcm6/swi5/mcm7/xrcc1/mcm5/rpa2/cdca5/dek/nsmce2/rpa3/rpa1/hpf1/mcm2/hpf1/mcm4	20
GO:0048285	organelle fission	24/294	65/3752	0.369231	4.71209	8.80183	2.41911e-11	7.08846e-10	5.94747e-10	smc4/smc2/kifc1/bub3/top2a/spdl1/mad2l1/ncapd2/fbxo5/cdca5/ranbp1/ttk/ran/cenpk/ndc80/ncapg/mki67/cenpx/ncapg/mis12/banf1/smc2/ncapg/ncapg	24
GO:0006310	DNA recombination	21/294	50/3752	0.42	5.36	9.04874	2.49776e-11	7.08846e-10	5.94747e-10	lig1/mcm3/gins2/mcm6l/mcm6/top2a/zgc:110425/swi5/mcm7/mcm5/rpa2/nsmce2/msh2/rpa3/rpa1/cenpx/mcm2/msh2/mcm4/lig1/lig1	21
GO:0033554	cellular response to stress	53/294	265/3752	0.2	2.55238	7.6424	3.22733e-11	8.85365e-10	7.42853e-10	chaf1a/lig1/parp2/mcm3/cdk1/gins2/supt16h/rnaseh2a/rpl9/parp1/mcm6l/rfc4/mcm6/tipin/ccnd1/vrk1/apex1/swi5/mcm7/xrcc1/rfc5/rfc3/mcm5/rpa2/cdca5/dek/msh6/nsmce2/nme3/msh2/pole3/rpa3/pcna/rpa1/rfc2/usp1/cenpx/ssrp1a/hpf1/pole3/mcm2/ube2t/fen1/hpf1/rfc3/msh2/mcm4/lig1/pin1/lig1/pole3/chaf1a/cdk1	53
GO:0051301	cell division	31/294	112/3752	0.276786	3.53231	7.93251	1.45281e-10	3.85699e-09	3.23615e-09	cdca7b/cdk1/si:dkey-6i22.5/cdc6/spc25/tipin/ccnd1/vrk1/spdl1/ncapd2/cdc20/mcmbp/fbxo5/cdca5/spc24/ttk/rack1/cks1b/plk1/ndc80/ncapg/notch3/plk1/aurkb/ncapg/mis12/ncapg/ccna2/ncapg/cdk1/cdc6	31
GO:0033260	nuclear DNA replication	11/294	14/3752	0.785714	10.0272	9.86581	1.68487e-10	4.07838e-09	3.42191e-09	lig1/mcm3/mcm6l/mcm6/pola1/gins3/mcm2/mcm4/lig1/lig1/gins1	11
GO:0044786	cell cycle DNA replication	11/294	14/3752	0.785714	10.0272	9.86581	1.68487e-10	4.07838e-09	3.42191e-09	lig1/mcm3/mcm6l/mcm6/pola1/gins3/mcm2/mcm4/lig1/lig1/gins1	11
GO:1902969	mitotic DNA replication	11/294	14/3752	0.785714	10.0272	9.86581	1.68487e-10	4.07838e-09	3.42191e-09	lig1/mcm3/mcm6l/mcm6/pola1/gins3/mcm2/mcm4/lig1/lig1/gins1	11
GO:0007346	regulation of mitotic cell cycle	21/294	58/3752	0.362069	4.62069	8.10199	6.93742e-10	1.63128e-08	1.36871e-08	cdk1/cdc6/bub3/tipin/ccnd1/btg3/spdl1/mad2l1/cenpw/dlgap5/fbxo5/ccne2/cdca5/ttk/cks1b/cdk2/ndc80/mki67/cdk1/btg3/cdc6	21
GO:0000724	double-strand break repair via homologous recombination	13/294	24/3752	0.541667	6.9127	8.47204	3.69144e-09	8.21096e-08	6.88929e-08	mcm3/gins2/mcm6l/mcm6/swi5/mcm7/mcm5/rpa2/nsmce2/rpa3/rpa1/mcm2/mcm4	13
GO:0000725	recombinational repair	13/294	24/3752	0.541667	6.9127	8.47204	3.69144e-09	8.21096e-08	6.88929e-08	mcm3/gins2/mcm6l/mcm6/swi5/mcm7/mcm5/rpa2/nsmce2/rpa3/rpa1/mcm2/mcm4	13
GO:0007093	mitotic cell cycle checkpoint signaling	11/294	17/3752	0.647059	8.2577	8.74406	4.61874e-09	9.90446e-08	8.31019e-08	cdk1/cdc6/bub3/tipin/ccnd1/spdl1/mad2l1/ttk/ndc80/cdk1/cdc6	11
GO:0071824	protein-DNA complex organization	37/294	171/3752	0.216374	2.76135	6.87346	4.69348e-09	9.90446e-08	8.31019e-08	chaf1a/hells/cenpn/zgc:110216/lmnb2/zgc:110425/eed/cenpw/LOC794549/nasp/LOC794549/dlgap5/hmgn2/uhrf1/rbb4l/dek/rbbp4/chrac1/carm1/pole3/cenpk/nsd2/dnmt1/cenpx/hells/ssrp1a/hpf1/hells/pole3/mis12/banf1/hpf1/ddx39ab/nap1l1/pole3/chaf1a/hat1	37
GO:0010564	regulation of cell cycle process	20/294	60/3752	0.333333	4.25397	7.40786	9.50783e-09	1.95624e-07	1.64135e-07	pagr1/cdk1/tpx2/cdc6/bub3/tipin/ccnd1/spdl1/mad2l1/fbxo5/ccne2/cdca5/ranbp1/ttk/cdk2/ndc80/mki67/aurkb/cdk1/cdc6	20
GO:0045930	negative regulation of mitotic cell cycle	14/294	30/3752	0.466667	5.95556	7.9451	1.12359e-08	2.2554e-07	1.89236e-07	cdk1/cdc6/bub3/tipin/ccnd1/btg3/spdl1/mad2l1/fbxo5/ttk/ndc80/cdk1/btg3/cdc6	14
GO:1901987	regulation of cell cycle phase transition	15/294	35/3752	0.428571	5.46939	7.74498	1.40421e-08	2.75158e-07	2.30867e-07	pagr1/cdk1/cdc6/bub3/tipin/ccnd1/spdl1/mad2l1/ccne2/cdca5/ttk/cdk2/ndc80/cdk1/cdc6	15
GO:0030261	chromosome condensation	10/294	15/3752	0.666667	8.50794	8.49453	1.58962e-08	3.04246e-07	2.55273e-07	smc4/smc2/top2a/zgc:110425/ncapd2/ncapg/ncapg/smc2/ncapg/ncapg	10
GO:0000075	cell cycle checkpoint signaling	11/294	20/3752	0.55	7.01905	7.86877	5.05494e-08	9.30136e-07	7.80417e-07	cdk1/cdc6/bub3/tipin/ccnd1/spdl1/mad2l1/ttk/ndc80/cdk1/cdc6	11
GO:0007076	mitotic chromosome condensation	8/294	3752-10-01	0.8	10.2095	8.50198	5.0858e-08	9.30136e-07	7.80417e-07	smc4/smc2/ncapd2/ncapg/ncapg/smc2/ncapg/ncapg	8
GO:0045786	negative regulation of cell cycle	15/294	38/3752	0.394737	5.03759	7.29337	5.38218e-08	9.62942e-07	8.07943e-07	cdk1/cdc6/bub3/tipin/ccnd1/btg3/spdl1/mad2l1/fbxo5/ttk/gmnn/ndc80/cdk1/btg3/cdc6	15
GO:0006325	chromatin organization	32/294	148/3752	0.216216	2.75933	6.36679	5.7901e-08	1.01388e-06	8.50685e-07	chaf1a/hells/cenpn/zgc:110216/lmnb2/zgc:110425/eed/LOC794549/nasp/LOC794549/hmgn2/uhrf1/rbb4l/dek/rbbp4/chrac1/carm1/pole3/nsd2/dnmt1/hells/ssrp1a/hpf1/hells/pole3/banf1/hpf1/ddx39ab/nap1l1/pole3/chaf1a/hat1	32
GO:1901990	regulation of mitotic cell cycle phase transition	13/294	29/3752	0.448276	5.72085	7.4406	6.99552e-08	1.19944e-06	1.00637e-06	cdk1/cdc6/bub3/ccnd1/spdl1/mad2l1/ccne2/cdca5/ttk/cdk2/ndc80/cdk1/cdc6	13
GO:0010948	negative regulation of cell cycle process	12/294	25/3752	0.48	6.12571	7.49686	8.85412e-08	1.44217e-06	1.21003e-06	cdk1/cdc6/bub3/tipin/ccnd1/spdl1/mad2l1/fbxo5/ttk/ndc80/cdk1/cdc6	12
GO:1901991	negative regulation of mitotic cell cycle phase transition	10/294	17/3752	0.588235	7.507	7.83962	8.92595e-08	1.44217e-06	1.21003e-06	cdk1/cdc6/bub3/ccnd1/spdl1/mad2l1/ttk/ndc80/cdk1/cdc6	10
GO:0006950	response to stress	58/294	373/3752	0.155496	1.98442	5.84087	8.93687e-08	1.44217e-06	1.21003e-06	chaf1a/lig1/parp2/mcm3/cdk1/gins2/supt16h/rnaseh2a/rpl9/parp1/mcm6l/rfc4/mcm6/tipin/ccnd1/vrk1/apex1/swi5/mcm7/xrcc1/rfc5/rfc3/mcm5/rpa2/cdca5/uhrf1/dek/msh6/nsmce2/nme3/msh2/cnbpa/pole3/rpa3/rps19/pcna/rpa1/rfc2/usp1/cenpx/ssrp1a/hpf1/pole3/mcm2/ube2t/fen1/banf1/hpf1/rfc3/msh2/mcm4/lig1/pin1/lig1/pole3/chaf1a/cdk1/rpl11	58
GO:1901988	negative regulation of cell cycle phase transition	11/294	22/3752	0.5	6.38095	7.37991	1.83962e-07	2.91155e-06	2.4429e-06	cdk1/cdc6/bub3/tipin/ccnd1/spdl1/mad2l1/ttk/ndc80/cdk1/cdc6	11
GO:0044770	cell cycle phase transition	16/294	53/3752	0.301887	3.85265	6.09788	1.39469e-06	2.16572e-05	1.81712e-05	pagr1/cdk1/cdc6/bub3/tipin/ccnd1/spdl1/mad2l1/ccne2/cdca5/ttk/cdk2/ndc80/ccna2/cdk1/cdc6	16
GO:0065004	protein-DNA complex assembly	14/294	42/3752	0.333333	4.25397	6.18281	1.71559e-06	2.61469e-05	2.19381e-05	chaf1a/cenpn/zgc:110216/zgc:110425/cenpw/LOC794549/nasp/LOC794549/dlgap5/cenpk/cenpx/mis12/nap1l1/chaf1a	14
GO:0006338	chromatin remodeling	22/294	94/3752	0.234043	2.98683	5.68771	1.89283e-06	2.83236e-05	2.37645e-05	chaf1a/cenpn/zgc:110216/lmnb2/zgc:110425/LOC794549/nasp/LOC794549/uhrf1/rbb4l/rbbp4/chrac1/pole3/dnmt1/hpf1/pole3/hpf1/ddx39ab/nap1l1/pole3/chaf1a/hat1	22
GO:0044772	mitotic cell cycle phase transition	14/294	47/3752	0.297872	3.80142	5.63466	7.72941e-06	0.000113595	9.531e-05	cdk1/cdc6/bub3/ccnd1/spdl1/mad2l1/ccne2/cdca5/ttk/cdk2/ndc80/ccna2/cdk1/cdc6	14
GO:0051052	regulation of DNA metabolic process	11/294	31/3752	0.354839	4.52842	5.7513	1.16014e-05	0.000167508	0.000140545	hells/tipin/tfam/zgc:110425/dek/pcna/gmnn/usp1/esco2/hells/hells	11
GO:0045839	negative regulation of mitotic nuclear division	6/294	3752-10-01	0.6	7.65714	6.14569	3.5316e-05	0.000484418	0.000406444	bub3/spdl1/mad2l1/fbxo5/ttk/ndc80	6
GO:0051784	negative regulation of nuclear division	6/294	3752-10-01	0.6	7.65714	6.14569	3.5316e-05	0.000484418	0.000406444	bub3/spdl1/mad2l1/fbxo5/ttk/ndc80	6
GO:0090068	positive regulation of cell cycle process	6/294	3752-10-01	0.6	7.65714	6.14569	3.5316e-05	0.000484418	0.000406444	pagr1/ccnd1/ccne2/cdca5/ranbp1/ndc80	6
GO:0007088	regulation of mitotic nuclear division	7/294	15/3752	0.466667	5.95556	5.60675	6.28034e-05	0.000833665	0.000699474	bub3/spdl1/mad2l1/fbxo5/ttk/ndc80/mki67	7
GO:0051783	regulation of nuclear division	7/294	15/3752	0.466667	5.95556	5.60675	6.28034e-05	0.000833665	0.000699474	bub3/spdl1/mad2l1/fbxo5/ttk/ndc80/mki67	7
GO:0043933	protein-containing complex organization	56/294	435/3752	0.128736	1.64291	4.15775	6.82423e-05	0.000865954	0.000726566	rps27.1/chaf1a/snrpd1/rps15/snrpg/hells/cenpn/snrpf/zgc:110216/lmnb2/eif3k/zgc:110425/snrpe/rplp0/eed/cenpw/rpl37/LOC794549/nasp/LOC794549/dlgap5/hmgn2/rpl10/uhrf1/rbb4l/dek/rbbp4/chrac1/carm1/pole3/abce1/cenpk/snrpd2/rps19/nsd2/rps5/dnmt1/cenpx/hells/ssrp1a/hpf1/rps15/hells/pole3/mis12/prpf39/banf1/hpf1/ddx39ab/nap1l1/pole3/rps14/chaf1a/snrpd2/clns1a/hat1	56
GO:0000086	G2/M transition of mitotic cell cycle	6/294	3752-11-01	0.545455	6.96104	5.77244	7.26013e-05	0.000865954	0.000726566	cdk1/cdc6/ccnd1/cdk2/cdk1/cdc6	6
GO:0010389	regulation of G2/M transition of mitotic cell cycle	6/294	3752-11-01	0.545455	6.96104	5.77244	7.26013e-05	0.000865954	0.000726566	cdk1/cdc6/ccnd1/cdk2/cdk1/cdc6	6
GO:0031570	DNA integrity checkpoint signaling	6/294	3752-11-01	0.545455	6.96104	5.77244	7.26013e-05	0.000865954	0.000726566	cdk1/cdc6/tipin/ccnd1/cdk1/cdc6	6
GO:0044839	cell cycle G2/M phase transition	6/294	3752-11-01	0.545455	6.96104	5.77244	7.26013e-05	0.000865954	0.000726566	cdk1/cdc6/ccnd1/cdk2/cdk1/cdc6	6
GO:0045787	positive regulation of cell cycle	6/294	3752-11-01	0.545455	6.96104	5.77244	7.26013e-05	0.000865954	0.000726566	pagr1/ccnd1/ccne2/cdca5/ranbp1/ndc80	6
GO:1902749	regulation of cell cycle G2/M phase transition	6/294	3752-11-01	0.545455	6.96104	5.77244	7.26013e-05	0.000865954	0.000726566	cdk1/cdc6/ccnd1/cdk2/cdk1/cdc6	6
GO:0000226	microtubule cytoskeleton organization	17/294	78/3752	0.217949	2.78144	4.63536	7.68332e-05	0.000903338	0.000757933	tpx2/kifc1/tuba8l4/spdl1/dlgap5/tuba1b/ranbp1/tubb2/plk1/zgc:55461/tubb2b/ndc80/plk1/aurkb/haus4/zgc:55461/zgc:55461	17
GO:0030218	erythrocyte differentiation	12/294	45/3752	0.266667	3.40317	4.72841	0.000116692	0.00133385	0.00111915	rps27.1/rpl18/rps9/rpl27/rplp1/chrac1/rps19/rps15a/rpl35/rps14/rpl11/rpl35a	12
GO:0034101	erythrocyte homeostasis	12/294	45/3752	0.266667	3.40317	4.72841	0.000116692	0.00133385	0.00111915	rps27.1/rpl18/rps9/rpl27/rplp1/chrac1/rps19/rps15a/rpl35/rps14/rpl11/rpl35a	12
GO:0000028	ribosomal small subunit assembly	6/294	3752-12-01	0.5	6.38095	5.44313	0.000135695	0.00150915	0.00126623	rps27.1/rps15/rps19/rps5/rps15/rps14	6
GO:0051983	regulation of chromosome segregation	6/294	3752-12-01	0.5	6.38095	5.44313	0.000135695	0.00150915	0.00126623	bub3/spdl1/mad2l1/ttk/ndc80/mki67	6
GO:0042274	ribosomal small subunit biogenesis	14/294	60/3752	0.233333	2.97778	4.50253	0.000153871	0.00168847	0.00141669	rps27.1/rps15/rps3a/rps7/rps9/rps12/rps19/rps5/rps15a/rps15/rps3a/rps12/rps14/rps3a	14
GO:0006334	nucleosome assembly	7/294	17/3752	0.411765	5.2549	5.12629	0.000165399	0.0017911	0.00150279	chaf1a/zgc:110216/zgc:110425/LOC794549/LOC794549/nap1l1/chaf1a	7
GO:0002262	myeloid cell homeostasis	12/294	47/3752	0.255319	3.25836	4.54237	0.000183783	0.00196433	0.00164814	rps27.1/rpl18/rps9/rpl27/rplp1/chrac1/rps19/rps15a/rpl35/rps14/rpl11/rpl35a	12
GO:0043009	chordate embryonic development	28/294	179/3752	0.156425	1.99628	3.98221	0.000246536	0.00260127	0.00218256	kif22/rps15/rps3a/rps7/paics/her4.1/rplp0/her12/exosc3/mcm5/rpl10a/cnbpa/rps19/nsd2/rpl13/rplp2l/rps15a/notch3/rps15/rpl35/her15.1/rps3a/rps14/rpl28/rpl11/rpl35a/rps3a/rpl36a	28
GO:0009792	embryo development ending in birth or egg hatching	28/294	180/3752	0.155556	1.98519	3.94942	0.000271457	0.00282796	0.00237276	kif22/rps15/rps3a/rps7/paics/her4.1/rplp0/her12/exosc3/mcm5/rpl10a/cnbpa/rps19/nsd2/rpl13/rplp2l/rps15a/notch3/rps15/rpl35/her15.1/rps3a/rps14/rpl28/rpl11/rpl35a/rps3a/rpl36a	28
GO:0060041	retina development in camera-type eye	18/294	94/3752	0.191489	2.44377	4.13309	0.000275081	0.0028299	0.00237439	mcm3/cdk1/rfc4/ccnd1/paics/slbp/tyms/rfc5/ran/plk1/uba2/cad/dnmt1/plk1/mcm2/fen1/ccna2/cdk1	18
GO:0048872	homeostasis of number of cells	13/294	56/3752	0.232143	2.96259	4.31411	0.000279567	0.00284054	0.00238331	rps27.1/rpl18/rps9/rpl27/rplp1/sae1/chrac1/rps19/rps15a/rpl35/rps14/rpl11/rpl35a	13
GO:0022618	protein-RNA complex assembly	17/294	87/3752	0.195402	2.49371	4.10982	0.000316025	0.00317181	0.00266126	rps27.1/snrpd1/rps15/snrpg/snrpf/eif3k/snrpe/rplp0/rpl10/snrpd2/rps19/rps5/rps15/prpf39/rps14/snrpd2/clns1a	17
GO:0022613	ribonucleoprotein complex biogenesis	35/294	248/3752	0.141129	1.80108	3.80585	0.000334143	0.00331325	0.00277994	rps27.1/nop58/snrpd1/rps15/snrpg/rps3a/rpl7a/rps7/snrpf/rpl26/rps9/eif3k/snrpe/rplp0/exosc3/rps12/rpl10/rpl10a/rpl7/abce1/ran/snrpd2/rps19/rps5/rps15a/rps15/prpf39/rpl35/rps3a/rps12/rps14/snrpd2/clns1a/rpl35a/rps3a	35
GO:0071826	protein-RNA complex organization	17/294	88/3752	0.193182	2.46537	4.05551	0.000364382	0.00357008	0.00299542	rps27.1/snrpd1/rps15/snrpg/snrpf/eif3k/snrpe/rplp0/rpl10/snrpd2/rps19/rps5/rps15/prpf39/rps14/snrpd2/clns1a	17
GO:0140694	non-membrane-bounded organelle assembly	15/294	73/3752	0.205479	2.62231	4.08098	0.000403724	0.003909	0.00327979	rps27.1/rps15/kifc1/rplp0/cenpw/dlgap5/rpl10/cenpk/rps19/rps5/cenpx/rps15/mis12/haus4/rps14	15
GO:0048871	multicellular organismal-level homeostasis	16/294	82/3752	0.195122	2.49013	3.9777	0.000481749	0.00461022	0.00386814	rps27.1/rpl18/rps9/rpl27/rplp1/sae1/uhrf1/ttk/chrac1/rps19/rps15a/notch3/rpl35/rps14/rpl11/rpl35a	16
GO:0000387	spliceosomal snRNP assembly	7/294	20/3752	0.35	4.46667	4.53201	0.000536603	0.00501846	0.00421067	snrpd1/snrpg/snrpf/snrpe/snrpd2/snrpd2/clns1a	7
GO:0034728	nucleosome organization	7/294	20/3752	0.35	4.46667	4.53201	0.000536603	0.00501846	0.00421067	chaf1a/zgc:110216/zgc:110425/LOC794549/LOC794549/nap1l1/chaf1a	7
GO:0007017	microtubule-based process	18/294	101/3752	0.178218	2.2744	3.78525	0.000686677	0.00634983	0.00532774	kif22/tpx2/kifc1/tuba8l4/spdl1/dlgap5/tuba1b/ranbp1/tubb2/plk1/zgc:55461/tubb2b/ndc80/plk1/aurkb/haus4/zgc:55461/zgc:55461	18
GO:0045814	negative regulation of gene expression, epigenetic	7/294	21/3752	0.333333	4.25397	4.35958	0.000751635	0.00687328	0.00576693	lmnb2/uhrf1/pole3/dnmt1/pole3/pole3/hat1	7
GO:0040029	epigenetic regulation of gene expression	8/294	27/3752	0.296296	3.78131	4.22865	0.000766225	0.00692971	0.00581427	lmnb2/uhrf1/pole3/dnmt1/pole3/ddx39ab/pole3/hat1	8
GO:0009123	nucleoside monophosphate metabolic process	7/294	22/3752	0.318182	4.06061	4.19758	0.00102952	0.00920974	0.0077273	adssl/dnph1/paics/atic/uck2b/tyms/cad	7
GO:0042255	ribosome assembly	8/294	29/3752	0.275862	3.52053	3.97263	0.00128991	0.0112391	0.00942998	rps27.1/rps15/rplp0/rpl10/rps19/rps5/rps15/rps14	8
GO:0071897	DNA biosynthetic process	6/294	17/3752	0.352941	4.5042	4.22185	0.00129734	0.0112391	0.00942998	lig1/tk1/pcna/rpa1/lig1/lig1	6
GO:0072527	pyrimidine-containing compound metabolic process	6/294	17/3752	0.352941	4.5042	4.22185	0.00129734	0.0112391	0.00942998	dtymk/uck2b/tk1/tyms/nme3/cad	6
GO:0006220	pyrimidine nucleotide metabolic process	5/294	3752-12-01	0.416667	5.31746	4.36735	0.00142764	0.0119892	0.0100594	dtymk/uck2b/tyms/nme3/cad	5
GO:0006221	pyrimidine nucleotide biosynthetic process	5/294	3752-12-01	0.416667	5.31746	4.36735	0.00142764	0.0119892	0.0100594	dtymk/uck2b/tyms/nme3/cad	5
GO:0072528	pyrimidine-containing compound biosynthetic process	5/294	3752-12-01	0.416667	5.31746	4.36735	0.00142764	0.0119892	0.0100594	dtymk/uck2b/tyms/nme3/cad	5
GO:0007051	spindle organization	8/294	30/3752	0.266667	3.40317	3.85294	0.00164153	0.0136463	0.0114497	tpx2/kifc1/dlgap5/plk1/ndc80/plk1/aurkb/haus4	8
GO:0002181	cytoplasmic translation	10/294	44/3752	0.227273	2.90043	3.69695	0.00168325	0.0138531	0.0116233	rpl26/rpl17/rpl8/eif3k/rplp0/eif4a1a/rplp1/cnbpa/rplp2l/rpl35a	10
GO:0009124	nucleoside monophosphate biosynthetic process	6/294	18/3752	0.333333	4.25397	4.03457	0.00181967	0.0147064	0.0123392	adssl/paics/atic/uck2b/tyms/cad	6
GO:0007052	mitotic spindle organization	7/294	24/3752	0.291667	3.72222	3.90055	0.00182266	0.0147064	0.0123392	tpx2/kifc1/dlgap5/plk1/ndc80/plk1/aurkb	7
GO:1902850	microtubule cytoskeleton organization involved in mitosis	8/294	31/3752	0.258065	3.29339	3.73822	0.00206493	0.0164994	0.0138436	tpx2/kifc1/spdl1/dlgap5/plk1/ndc80/plk1/aurkb	8
GO:0042254	ribosome biogenesis	26/294	187/3752	0.139037	1.77438	3.16724	0.00247818	0.0194943	0.0163564	rps27.1/nop58/rps15/rps3a/rpl7a/rps7/rpl26/rps9/rplp0/exosc3/rps12/rpl10/rpl10a/rpl7/abce1/ran/rps19/rps5/rps15a/rps15/rpl35/rps3a/rps12/rps14/rpl35a/rps3a	26
GO:0031507	heterochromatin formation	6/294	19/3752	0.315789	4.03008	3.86043	0.00248712	0.0194943	0.0163564	lmnb2/uhrf1/pole3/pole3/pole3/hat1	6
GO:0001654	eye development	22/294	150/3752	0.146667	1.87175	3.17686	0.00269999	0.0207672	0.0174244	mcm3/kif22/cdk1/rfc4/ccnd1/paics/cct3/slbp/tyms/rfc5/uhrf1/ran/plk1/uba2/cad/dnmt1/plk1/mcm2/fen1/her15.1/ccna2/cdk1	22
GO:0150063	visual system development	22/294	150/3752	0.146667	1.87175	3.17686	0.00269999	0.0207672	0.0174244	mcm3/kif22/cdk1/rfc4/ccnd1/paics/cct3/slbp/tyms/rfc5/uhrf1/ran/plk1/uba2/cad/dnmt1/plk1/mcm2/fen1/her15.1/ccna2/cdk1	22
GO:0070828	heterochromatin organization	6/294	20/3752	0.3	3.82857	3.69782	0.00332305	0.0253229	0.0212468	lmnb2/uhrf1/pole3/pole3/pole3/hat1	6
GO:0030099	myeloid cell differentiation	13/294	74/3752	0.175676	2.24196	3.14594	0.0042856	0.0323582	0.0271497	rps27.1/rpl18/rps9/rpl27/rplp1/chrac1/rps19/rps15a/dnmt1/rpl35/rps14/rpl11/rpl35a	13
GO:0043010	camera-type eye development	19/294	128/3752	0.148438	1.89435	3.00159	0.00453514	0.0339311	0.0284694	mcm3/cdk1/rfc4/ccnd1/paics/slbp/tyms/rfc5/uhrf1/ran/plk1/uba2/cad/dnmt1/plk1/mcm2/fen1/ccna2/cdk1	19
GO:0006304	DNA modification	4/294	3752-10-01	0.4	5.10476	3.7894	0.00530836	0.0383226	0.032154	hells/dnmt1/hells/hells	4
GO:0009070	serine family amino acid biosynthetic process	4/294	3752-10-01	0.4	5.10476	3.7894	0.00530836	0.0383226	0.032154	phgdh/shmt1/dhfr/psat1	4
GO:0016925	protein sumoylation	4/294	3752-10-01	0.4	5.10476	3.7894	0.00530836	0.0383226	0.032154	sae1/nsmce2/uba2/sumo3b	4
GO:0031297	replication fork processing	4/294	3752-10-01	0.4	5.10476	3.7894	0.00530836	0.0383226	0.032154	parp1/tipin/carm1/cenpx	4
GO:0009790	embryo development	39/294	333/3752	0.117117	1.49464	2.75673	0.00573205	0.0410216	0.0344186	kif22/rps15/cdk1/rps3a/rps7/paics/her4.1/cct3/rplp0/apex1/her12/exosc3/rps24/prmt1/rpl10/mcm5/rpl10a/chrac1/dhfr/cnbpa/rack1/rps19/nsd2/rpl13/rplp2l/lbr/rps15a/notch3/rps15/rpl35/her15.1/rps3a/rps14/cdk1/rpl28/rpl11/rpl35a/rps3a/rpl36a	39
GO:0009156	ribonucleoside monophosphate biosynthetic process	5/294	16/3752	0.3125	3.9881	3.49209	0.00606242	0.0426442	0.03578	adssl/paics/atic/uck2b/cad	5
GO:0048821	erythrocyte development	5/294	16/3752	0.3125	3.9881	3.49209	0.00606242	0.0426442	0.03578	rpl18/rps9/rps19/rps14/rpl11	5
GO:0050657	nucleic acid transport	10/294	53/3752	0.188679	2.40791	3.00957	0.00704483	0.0483158	0.0405387	nutf2/nup62l/slbp/pcid2/ran/nutf2l/magoh/ddx39ab/alyref/eif4a3	10
GO:0050658	RNA transport	10/294	53/3752	0.188679	2.40791	3.00957	0.00704483	0.0483158	0.0405387	nutf2/nup62l/slbp/pcid2/ran/nutf2l/magoh/ddx39ab/alyref/eif4a3	10
GO:0051236	establishment of RNA localization	10/294	53/3752	0.188679	2.40791	3.00957	0.00704483	0.0483158	0.0405387	nutf2/nup62l/slbp/pcid2/ran/nutf2l/magoh/ddx39ab/alyref/eif4a3	10
GO:0044843	cell cycle G1/S phase transition	4/294	3752-11-01	0.363636	4.64069	3.5255	0.00783352	0.0528442	0.0443381	pagr1/ccnd1/ccne2/cdk2	4
GO:0045005	DNA-templated DNA replication maintenance of fidelity	4/294	3752-11-01	0.363636	4.64069	3.5255	0.00783352	0.0528442	0.0443381	parp1/tipin/carm1/cenpx	4
GO:0051321	meiotic cell cycle	6/294	24/3752	0.25	3.19048	3.13864	0.00883926	0.059144	0.0496239	top2a/ncapd2/fbxo5/ttk/rpa1/cenpx	6
GO:0033044	regulation of chromosome organization	5/294	18/3752	0.277778	3.54497	3.15549	0.0104433	0.0693134	0.0581564	bub3/spdl1/mad2l1/ttk/ndc80	5
GO:0007062	sister chromatid cohesion	4/294	3752-12-01	0.333333	4.25397	3.29157	0.0110365	0.0726641	0.0609677	mcmbp/chtf8/cdca5/esco2	4
GO:0006403	RNA localization	10/294	57/3752	0.175439	2.23893	2.74797	0.0118082	0.0771279	0.064713	nutf2/nup62l/slbp/pcid2/ran/nutf2l/magoh/ddx39ab/alyref/eif4a3	10
GO:0009161	ribonucleoside monophosphate metabolic process	5/294	19/3752	0.263158	3.3584	3.00469	0.0132848	0.0855808	0.0718053	adssl/paics/atic/uck2b/cad	5
GO:0015931	nucleobase-containing compound transport	10/294	58/3752	0.172414	2.20033	2.68596	0.0133103	0.0855808	0.0718053	nutf2/nup62l/slbp/pcid2/ran/nutf2l/magoh/ddx39ab/alyref/eif4a3	10
GO:0051028	mRNA transport	8/294	42/3752	0.190476	2.43084	2.71871	0.0145298	0.0926979	0.0777769	nutf2/slbp/pcid2/nutf2l/magoh/ddx39ab/alyref/eif4a3	8
GO:0009069	serine family amino acid metabolic process	4/294	13/3752	0.307692	3.92674	3.08186	0.0149759	0.094809	0.0795481	phgdh/shmt1/dhfr/psat1	4
GO:0065003	protein-containing complex assembly	32/294	278/3752	0.115108	1.469	2.36925	0.0153771	0.0966055	0.0810554	rps27.1/chaf1a/snrpd1/rps15/snrpg/cenpn/snrpf/zgc:110216/eif3k/zgc:110425/snrpe/rplp0/cenpw/rpl37/LOC794549/nasp/LOC794549/dlgap5/rpl10/cenpk/snrpd2/rps19/rps5/cenpx/rps15/mis12/prpf39/nap1l1/rps14/chaf1a/snrpd2/clns1a	32
GO:0003407	neural retina development	7/294	35/3752	0.2	2.55238	2.69011	0.0168178	0.103848	0.087132	cdk1/ccnd1/slbp/ran/uba2/dnmt1/cdk1	7
GO:0050767	regulation of neurogenesis	7/294	35/3752	0.2	2.55238	2.69011	0.0168178	0.103848	0.087132	her4.1/id1/her12/her4.2/notch3/her2/her15.1	7
GO:0006913	nucleocytoplasmic transport	11/294	69/3752	0.15942	2.03451	2.52867	0.0170346	0.103848	0.087132	nutf2/nup62l/pcid2/ranbp1/fam53b/abce1/ran/nutf2l/ddx39ab/alyref/aaas	11
GO:0051169	nuclear transport	11/294	69/3752	0.15942	2.03451	2.52867	0.0170346	0.103848	0.087132	nutf2/nup62l/pcid2/ranbp1/fam53b/abce1/ran/nutf2l/ddx39ab/alyref/aaas	11
GO:0002376	immune system process	20/294	156/3752	0.128205	1.63614	2.36614	0.0180881	0.10946	0.0918406	rps27.1/parp1/rpl18/rps9/rpl27/rplp1/lsm8/rpl10a/chrac1/msh2/rps19/rps15a/dnmt1/mcm2/rpl35/msh2/lsm8/rps14/rpl11/rpl35a	20
GO:0048880	sensory system development	22/294	177/3752	0.124294	1.58623	2.32942	0.0188878	0.113395	0.0951426	mcm3/kif22/cdk1/rfc4/ccnd1/paics/cct3/slbp/tyms/rfc5/uhrf1/ran/plk1/uba2/cad/dnmt1/plk1/mcm2/fen1/her15.1/ccna2/cdk1	22
GO:0000375	RNA splicing, via transesterification reactions	20/294	157/3752	0.127389	1.62572	2.33515	0.0192896	0.113395	0.0951426	snrpd1/hnrnpa0l/snrpg/srsf2a/srsf10b/snrpf/snrpb/lsm7/snrpe/lsm8/snrpd2/hnrnpa0l/magoh/prpf39/ddx39ab/lsm8/eif4a3/snrpd2/cirbpa/clns1a	20
GO:0000377	RNA splicing, via transesterification reactions with bulged adenosine as nucleophile	20/294	157/3752	0.127389	1.62572	2.33515	0.0192896	0.113395	0.0951426	snrpd1/hnrnpa0l/snrpg/srsf2a/srsf10b/snrpf/snrpb/lsm7/snrpe/lsm8/snrpd2/hnrnpa0l/magoh/prpf39/ddx39ab/lsm8/eif4a3/snrpd2/cirbpa/clns1a	20
GO:0000398	mRNA splicing, via spliceosome	20/294	157/3752	0.127389	1.62572	2.33515	0.0192896	0.113395	0.0951426	snrpd1/hnrnpa0l/snrpg/srsf2a/srsf10b/snrpf/snrpb/lsm7/snrpe/lsm8/snrpd2/hnrnpa0l/magoh/prpf39/ddx39ab/lsm8/eif4a3/snrpd2/cirbpa/clns1a	20
GO:0030217	T cell differentiation	4/294	14/3752	0.285714	3.64626	2.89209	0.0197	0.114177	0.0957982	lsm8/rpl10a/dnmt1/lsm8	4
GO:0140013	meiotic nuclear division	4/294	14/3752	0.285714	3.64626	2.89209	0.0197	0.114177	0.0957982	top2a/fbxo5/ttk/cenpx	4
GO:0061515	myeloid cell development	5/294	21/3752	0.238095	3.03855	2.7312	0.0204347	0.11679	0.0979912	rpl18/rps9/rps19/rps14/rpl11	5
GO:1903046	meiotic cell cycle process	5/294	21/3752	0.238095	3.03855	2.7312	0.0204347	0.11679	0.0979912	top2a/ncapd2/fbxo5/ttk/cenpx	5
GO:0030097	hemopoiesis	23/294	190/3752	0.121053	1.54486	2.24725	0.0220911	0.125386	0.105204	rps27.1/rps7/rpl18/rps9/rps24/rpl27/rplp1/sae1/fbxo5/lsm8/rpl10a/rbb4l/chrac1/rps19/rps15a/rpl19/notch3/dnmt1/rpl35/lsm8/rps14/rpl11/rpl35a	23
GO:1901607	alpha-amino acid biosynthetic process	5/294	22/3752	0.227273	2.90043	2.60642	0.0247987	0.13979	0.117289	phgdh/shmt1/dhfr/cad/psat1	5
GO:0009165	nucleotide biosynthetic process	10/294	64/3752	0.15625	1.99405	2.33849	0.0254976	0.141787	0.118965	dtymk/adssl/paics/atic/uck2b/tyms/rrm1/nme3/rrm2/cad	10
GO:1901293	nucleoside phosphate biosynthetic process	10/294	64/3752	0.15625	1.99405	2.33849	0.0254976	0.141787	0.118965	dtymk/adssl/paics/atic/uck2b/tyms/rrm1/nme3/rrm2/cad	10
GO:0051960	regulation of nervous system development	7/294	38/3752	0.184211	2.35088	2.44018	0.025814	0.142584	0.119633	her4.1/id1/her12/her4.2/notch3/her2/her15.1	7
GO:0070925	organelle assembly	20/294	163/3752	0.122699	1.56588	2.1536	0.027852	0.152815	0.128217	rps27.1/rps15/kifc1/rplp0/orc6/mcm7/cenpw/dlgap5/rpl10/cenpk/rps19/rps5/gmnn/cenpx/rps15/mcm2/mis12/haus4/rps14/orc4	20
GO:0042110	T cell activation	4/294	16/3752	0.25	3.19048	2.55994	0.0316405	0.172451	0.144693	lsm8/rpl10a/dnmt1/lsm8	4
GO:0007423	sensory organ development	22/294	188/3752	0.117021	1.49341	2.02375	0.0349858	0.18943	0.158938	mcm3/kif22/cdk1/rfc4/ccnd1/paics/cct3/slbp/tyms/rfc5/uhrf1/ran/plk1/uba2/cad/dnmt1/plk1/mcm2/fen1/her15.1/ccna2/cdk1	22
GO:2000026	regulation of multicellular organismal development	12/294	87/3752	0.137931	1.76026	2.0918	0.0369445	0.19193	0.161036	nup62l/her4.1/tfam/id1/her12/her4.2/rack1/rps19/uba2/notch3/her2/her15.1	12
GO:0000082	G1/S transition of mitotic cell cycle	3/294	3752-10-01	0.3	3.82857	2.61126	0.0377797	0.19193	0.161036	ccnd1/ccne2/cdk2	3
GO:0007064	mitotic sister chromatid cohesion	3/294	3752-10-01	0.3	3.82857	2.61126	0.0377797	0.19193	0.161036	chtf8/cdca5/esco2	3
GO:0009127	purine nucleoside monophosphate biosynthetic process	3/294	3752-10-01	0.3	3.82857	2.61126	0.0377797	0.19193	0.161036	adssl/paics/atic	3
GO:0009168	purine ribonucleoside monophosphate biosynthetic process	3/294	3752-10-01	0.3	3.82857	2.61126	0.0377797	0.19193	0.161036	adssl/paics/atic	3
GO:0020027	hemoglobin metabolic process	3/294	3752-10-01	0.3	3.82857	2.61126	0.0377797	0.19193	0.161036	rpl10a/rps19/rpl11	3
GO:0048934	peripheral nervous system neuron differentiation	3/294	3752-10-01	0.3	3.82857	2.61126	0.0377797	0.19193	0.161036	her4.1/her4.2/notch3	3
GO:0048935	peripheral nervous system neuron development	3/294	3752-10-01	0.3	3.82857	2.61126	0.0377797	0.19193	0.161036	her4.1/her4.2/notch3	3
GO:0051303	establishment of chromosome localization	3/294	3752-10-01	0.3	3.82857	2.61126	0.0377797	0.19193	0.161036	spdl1/cdca5/ndc80	3
GO:0051310	metaphase chromosome alignment	3/294	3752-10-01	0.3	3.82857	2.61126	0.0377797	0.19193	0.161036	spdl1/cdca5/ndc80	3
GO:0010639	negative regulation of organelle organization	6/294	33/3752	0.181818	2.32035	2.22109	0.0402035	0.202991	0.170316	bub3/spdl1/mad2l1/fbxo5/ttk/ndc80	6
GO:0034504	protein localization to nucleus	6/294	34/3752	0.176471	2.2521	2.13825	0.045735	0.227601	0.190965	nutf2/nup62l/lmnb2/fam53b/ran/nutf2l	6
GO:0032259	methylation	9/294	61/3752	0.147541	1.8829	2.02694	0.0459073	0.227601	0.190965	hells/tyms/prmt1/shmt1/carm1/nsd2/dnmt1/hells/hells	9
GO:0060284	regulation of cell development	9/294	61/3752	0.147541	1.8829	2.02694	0.0459073	0.227601	0.190965	her4.1/id1/her12/her4.2/carm1/rps19/notch3/her2/her15.1	9
GO:0050000	chromosome localization	3/294	3752-11-01	0.272727	3.48052	2.40204	0.0490095	0.241526	0.202649	spdl1/cdca5/ndc80	3
GO:0030098	lymphocyte differentiation	4/294	19/3752	0.210526	2.68672	2.14894	0.0560289	0.272851	0.228932	lsm8/rpl10a/dnmt1/lsm8	4
GO:1903131	mononuclear cell differentiation	4/294	19/3752	0.210526	2.68672	2.14894	0.0560289	0.272851	0.228932	lsm8/rpl10a/dnmt1/lsm8	4
GO:0055086	nucleobase-containing small molecule metabolic process	13/294	104/3752	0.125	1.59524	1.79479	0.0605155	0.292966	0.245809	dtymk/adssl/dnph1/paics/atic/uck2b/tk1/tyms/rrm1/nme3/ran/rrm2/cad	13
GO:0002520	immune system development	3/294	3752-12-01	0.25	3.19048	2.21579	0.0616671	0.293364	0.246143	msh2/mcm2/msh2	3
GO:0006289	nucleotide-excision repair	3/294	3752-12-01	0.25	3.19048	2.21579	0.0616671	0.293364	0.246143	rpa2/rpa3/rpa1	3
GO:0061351	neural precursor cell proliferation	3/294	3752-12-01	0.25	3.19048	2.21579	0.0616671	0.293364	0.246143	vrk1/mcm5/her2	3
GO:0042273	ribosomal large subunit biogenesis	8/294	55/3752	0.145455	1.85628	1.86512	0.0622686	0.294524	0.247116	rpl7a/rpl26/rplp0/rpl10/rpl10a/rpl7/rpl35/rpl35a	8
GO:0042770	signal transduction in response to DNA damage	4/294	20/3752	0.2	2.55238	2.02944	0.0658848	0.306346	0.257035	cdk1/tipin/ccnd1/cdk1	4
GO:0170034	L-amino acid biosynthetic process	4/294	20/3752	0.2	2.55238	2.02944	0.0658848	0.306346	0.257035	phgdh/shmt1/dhfr/psat1	4
GO:0170038	proteinogenic amino acid biosynthetic process	4/294	20/3752	0.2	2.55238	2.02944	0.0658848	0.306346	0.257035	phgdh/shmt1/dhfr/psat1	4
GO:0042592	homeostatic process	19/294	169/3752	0.112426	1.43477	1.68622	0.0669823	0.309699	0.259849	rps27.1/rpl18/rps9/ccnd1/rpl27/rplp1/sae1/selenoh/uhrf1/ttk/chrac1/rps19/rps15a/notch3/rpl35/rps14/clns1a/rpl11/rpl35a	19
GO:0006606	protein import into nucleus	5/294	29/3752	0.172414	2.20033	1.89185	0.0716278	0.329328	0.276318	nutf2/nup62l/fam53b/ran/nutf2l	5
GO:0007219	Notch signaling pathway	6/294	38/3752	0.157895	2.01504	1.83353	0.072413	0.331088	0.277795	poglut1/her4.1/her12/cad/notch3/her15.1	6
GO:0016310	phosphorylation	19/294	171/3752	0.111111	1.41799	1.63116	0.0735822	0.334576	0.280721	dtymk/cdk1/zgc:110540/mibp/ccnd1/vrk1/uck2b/tk1/ccne2/ttk/nme3/rack1/plk1/cdk2/pbk/plk1/aurkb/ccna2/cdk1	19
GO:0006753	nucleoside phosphate metabolic process	12/294	97/3752	0.123711	1.57879	1.68384	0.0741386	0.335253	0.281289	dtymk/adssl/dnph1/paics/atic/uck2b/tyms/rrm1/nme3/ran/rrm2/cad	12
GO:0009126	purine nucleoside monophosphate metabolic process	3/294	13/3752	0.230769	2.94505	2.04814	0.0756745	0.338479	0.283996	adssl/paics/atic	3
GO:0009167	purine ribonucleoside monophosphate metabolic process	3/294	13/3752	0.230769	2.94505	2.04814	0.0756745	0.338479	0.283996	adssl/paics/atic	3
GO:0008652	amino acid biosynthetic process	4/294	21/3752	0.190476	2.43084	1.917	0.0765789	0.340673	0.285837	phgdh/shmt1/dhfr/psat1	4
GO:0051170	import into nucleus	5/294	30/3752	0.166667	2.12698	1.80686	0.0807065	0.357105	0.299624	nutf2/nup62l/fam53b/ran/nutf2l	5
GO:1901137	carbohydrate derivative biosynthetic process	12/294	99/3752	0.121212	1.5469	1.60781	0.0837304	0.368503	0.309187	dtymk/adssl/dnph1/poglut1/paics/atic/uck2b/tyms/rrm1/nme3/rrm2/cad	12
GO:0018205	peptidyl-lysine modification	4/294	22/3752	0.181818	2.32035	1.81084	0.0880856	0.385609	0.32354	sae1/nsmce2/uba2/sumo3b	4
GO:0000079	regulation of cyclin-dependent protein serine/threonine kinase activity	3/294	14/3752	0.214286	2.73469	1.89584	0.0909403	0.393915	0.330509	ccnd1/ccne2/ccna2	3
GO:1904029	regulation of cyclin-dependent protein kinase activity	3/294	14/3752	0.214286	2.73469	1.89584	0.0909403	0.393915	0.330509	ccnd1/ccne2/ccna2	3
GO:0000003	reproduction	8/294	60/3752	0.133333	1.70159	1.59721	0.0937463	0.401839	0.337158	vrk1/top2a/tfam/ncapd2/fbxo5/ttk/rpa1/cenpx	8
GO:0022414	reproductive process	8/294	60/3752	0.133333	1.70159	1.59721	0.0937463	0.401839	0.337158	vrk1/top2a/tfam/ncapd2/fbxo5/ttk/rpa1/cenpx	8
GO:0008380	RNA splicing	21/294	199/3752	0.105528	1.34673	1.46541	0.0952628	0.406224	0.340837	snrpd1/hmga1a/hnrnpa0l/snrpg/srsf2a/srsf10b/snrpf/snrpb/lsm7/snrpe/lsm8/snrpd2/hnrnpa0l/magoh/prpf39/ddx39ab/lsm8/eif4a3/snrpd2/cirbpa/clns1a	21
GO:0031101	fin regeneration	6/294	42/3752	0.142857	1.82313	1.56401	0.106374	0.448951	0.376686	pola2/rbb4l/rbbp4/fam53b/ttk/esco2	6
GO:0051168	nuclear export	6/294	42/3752	0.142857	1.82313	1.56401	0.106374	0.448951	0.376686	nup62l/pcid2/abce1/ran/ddx39ab/alyref	6
GO:0045596	negative regulation of cell differentiation	3/294	15/3752	0.2	2.55238	1.75637	0.107364	0.450819	0.378253	id1/notch3/her2	3
GO:0009117	nucleotide metabolic process	11/294	94/3752	0.117021	1.49341	1.4125	0.114816	0.479664	0.402455	dtymk/adssl/paics/atic/uck2b/tyms/rrm1/nme3/ran/rrm2/cad	11
GO:0001889	liver development	7/294	53/3752	0.132075	1.68553	1.46541	0.117119	0.484366	0.4064	nup62l/eed/selenoh/uhrf1/gmnn/notch3/dnmt1	7
GO:0061008	hepaticobiliary system development	7/294	53/3752	0.132075	1.68553	1.46541	0.117119	0.484366	0.4064	nup62l/eed/selenoh/uhrf1/gmnn/notch3/dnmt1	7
GO:0009142	nucleoside triphosphate biosynthetic process	5/294	34/3752	0.147059	1.87675	1.49725	0.122705	0.504931	0.423655	dtymk/uck2b/tyms/nme3/cad	5
GO:0045088	regulation of innate immune response	3/294	16/3752	0.1875	2.39286	1.62779	0.124839	0.511155	0.428877	parp1/rps19/rpl11	3
GO:0000470	maturation of LSU-rRNA	4/294	25/3752	0.16	2.0419	1.52389	0.12714	0.51545	0.432481	rpl7a/rpl10a/rpl7/rpl35	4
GO:0046649	lymphocyte activation	4/294	25/3752	0.16	2.0419	1.52389	0.12714	0.51545	0.432481	lsm8/rpl10a/dnmt1/lsm8	4
GO:0170039	proteinogenic amino acid metabolic process	5/294	35/3752	0.142857	1.82313	1.4264	0.134536	0.542761	0.455396	phgdh/shmt1/dhfr/cad/psat1	5
GO:0051129	negative regulation of cellular component organization	6/294	45/3752	0.133333	1.70159	1.38042	0.136383	0.547529	0.459397	bub3/spdl1/mad2l1/fbxo5/ttk/ndc80	6
GO:0006414	translational elongation	4/294	26/3752	0.153846	1.96337	1.43712	0.141534	0.562759	0.472175	rplp1/eef1b2/rack1/rplp2l	4
GO:0006417	regulation of translation	8/294	66/3752	0.121212	1.5469	1.30688	0.141544	0.562759	0.472175	rpl13a/msi1b/eif3k/rpl10/cnbpa/rpl13a/magoh/eif4a3	8
GO:0002831	regulation of response to biotic stimulus	3/294	17/3752	0.176471	2.2521	1.50853	0.143254	0.564105	0.473304	parp1/rps19/rpl11	3
GO:0045664	regulation of neuron differentiation	3/294	17/3752	0.176471	2.2521	1.50853	0.143254	0.564105	0.473304	id1/eed/her2	3
GO:0048523	negative regulation of cellular process	43/294	469/3752	0.0916844	1.17007	1.14791	0.145777	0.571308	0.479348	cdk1/nup62l/cdc6/bub3/rpl13a/parp1/tipin/ccnd1/lmnb2/cct3/lsm7/btg3/zgc:110425/id1/mier1a/apex1/eed/exosc3/spdl1/mad2l1/fbxo5/mcm5/uhrf1/ttk/si:ch211-222l21.1/cnbpa/pole3/rack1/gmnn/ndc80/notch3/dnmt1/pole3/rpl13a/magoh/her2/banf1/pole3/eif4a3/cdk1/btg3/hat1/cdc6	43
GO:0035282	segmentation	5/294	36/3752	0.138889	1.77249	1.35781	0.146855	0.571554	0.479554	kif22/her4.1/her12/rps19/her15.1	5
GO:0007417	central nervous system development	19/294	188/3752	0.101064	1.28977	1.18848	0.147301	0.571554	0.479554	pagr1/kif22/msi1b/hirip3/her12/slbp/exosc3/ppm1g/cenpw/rpl10/mcm5/rps19/uba2/ewsr1b/cad/rps15a/notch3/her15.1/hirip3	19
GO:0090407	organophosphate biosynthetic process	10/294	88/3752	0.113636	1.45022	1.246	0.147923	0.571554	0.479554	dtymk/adssl/paics/atic/uck2b/tyms/rrm1/nme3/rrm2/cad	10
GO:0010629	negative regulation of gene expression	14/294	132/3752	0.106061	1.35354	1.20559	0.149062	0.573264	0.480989	rpl13a/lmnb2/lsm7/exosc3/uhrf1/pole3/dnmt1/pole3/rpl13a/magoh/banf1/pole3/eif4a3/hat1	14
GO:0034248	regulation of amide metabolic process	8/294	67/3752	0.119403	1.52381	1.26132	0.150516	0.576163	0.483421	rpl13a/msi1b/eif3k/rpl10/cnbpa/rpl13a/magoh/eif4a3	8
GO:0051656	establishment of organelle localization	7/294	57/3752	0.122807	1.56725	1.25817	0.154984	0.589702	0.494781	lmnb2/spdl1/cdca5/abce1/ran/ndc80/cct2	7
GO:1901135	carbohydrate derivative metabolic process	14/294	133/3752	0.105263	1.34336	1.17548	0.155486	0.589702	0.494781	dtymk/adssl/dnph1/poglut1/paics/atic/uck2b/tk1/tyms/rrm1/nme3/ran/rrm2/cad	14
GO:0051239	regulation of multicellular organismal process	14/294	134/3752	0.104478	1.33333	1.1456	0.162055	0.607893	0.510044	nup62l/parp1/her4.1/tfam/id1/her12/her4.2/rack1/rps19/uba2/notch3/her2/banf1/her15.1	14
GO:0031017	exocrine pancreas development	3/294	18/3752	0.166667	2.12698	1.39734	0.162499	0.607893	0.510044	nup62l/eed/dnmt1	3
GO:0035272	exocrine system development	3/294	18/3752	0.166667	2.12698	1.39734	0.162499	0.607893	0.510044	nup62l/eed/dnmt1	3
GO:0006468	protein phosphorylation	10/294	90/3752	0.111111	1.41799	1.17021	0.163942	0.610517	0.512246	cdk1/ccnd1/vrk1/ccne2/ttk/rack1/cdk2/pbk/ccna2/cdk1	10
GO:0019953	sexual reproduction	7/294	58/3752	0.12069	1.54023	1.20887	0.165245	0.612597	0.513991	vrk1/top2a/ncapd2/fbxo5/ttk/rpa1/cenpx	7
GO:0031347	regulation of defense response	4/294	28/3752	0.142857	1.82313	1.27461	0.172104	0.629519	0.528189	parp1/cnbpa/rps19/rpl11	4
GO:0045321	leukocyte activation	4/294	28/3752	0.142857	1.82313	1.27461	0.172104	0.629519	0.528189	lsm8/rpl10a/dnmt1/lsm8	4
GO:0051093	negative regulation of developmental process	4/294	28/3752	0.142857	1.82313	1.27461	0.172104	0.629519	0.528189	cct3/id1/notch3/her2	4
GO:0060322	head development	15/294	148/3752	0.101351	1.29344	1.06191	0.180154	0.641735	0.538439	pagr1/kif22/hirip3/her12/slbp/exosc3/rpl10/mcm5/cnbpa/rps19/uba2/rps15a/notch3/her15.1/hirip3	15
GO:0000054	ribosomal subunit export from nucleus	2/294	3752-10-01	0.2	2.55238	1.43312	0.18169	0.641735	0.538439	abce1/ran	2
GO:0031023	microtubule organizing center organization	2/294	3752-10-01	0.2	2.55238	1.43312	0.18169	0.641735	0.538439	ranbp1/haus4	2
GO:0033750	ribosome localization	2/294	3752-10-01	0.2	2.55238	1.43312	0.18169	0.641735	0.538439	abce1/ran	2
GO:0061035	regulation of cartilage development	2/294	3752-10-01	0.2	2.55238	1.43312	0.18169	0.641735	0.538439	nup62l/uba2	2
GO:0072332	intrinsic apoptotic signaling pathway by p53 class mediator	2/294	3752-10-01	0.2	2.55238	1.43312	0.18169	0.641735	0.538439	nup62l/rps19	2
GO:2001242	regulation of intrinsic apoptotic signaling pathway	2/294	3752-10-01	0.2	2.55238	1.43312	0.18169	0.641735	0.538439	nup62l/pin1	2
GO:0009141	nucleoside triphosphate metabolic process	6/294	49/3752	0.122449	1.56268	1.1559	0.181788	0.641735	0.538439	dtymk/uck2b/tyms/nme3/ran/cad	6
GO:0071900	regulation of protein serine/threonine kinase activity	3/294	19/3752	0.157895	2.01504	1.2932	0.182462	0.641735	0.538439	ccnd1/ccne2/ccna2	3
GO:0006796	phosphate-containing compound metabolic process	29/294	312/3752	0.0929487	1.1862	1.00143	0.184754	0.647031	0.542882	dtymk/cdk1/adssl/zgc:110540/dnph1/mibp/ccnd1/vrk1/paics/atic/ppm1g/uck2b/tk1/tyms/ccne2/rrm1/ttk/nme3/ran/rack1/plk1/rrm2/cad/cdk2/pbk/plk1/aurkb/ccna2/cdk1	29
GO:0006793	phosphorus metabolic process	29/294	314/3752	0.0923567	1.17865	0.964146	0.19436	0.67779	0.56869	dtymk/cdk1/adssl/zgc:110540/dnph1/mibp/ccnd1/vrk1/paics/atic/ppm1g/uck2b/tk1/tyms/ccne2/rrm1/ttk/nme3/ran/rack1/plk1/rrm2/cad/cdk2/pbk/plk1/aurkb/ccna2/cdk1	29
GO:0045595	regulation of cell differentiation	11/294	105/3752	0.104762	1.33696	1.02104	0.196777	0.683322	0.573331	nup62l/her4.1/id1/eed/her12/her4.2/carm1/rps19/notch3/her2/her15.1	11
GO:0080134	regulation of response to stress	7/294	61/3752	0.114754	1.46448	1.06634	0.197743	0.683793	0.573726	parp1/dek/cnbpa/rps19/usp1/pin1/rpl11	7
GO:0048732	gland development	8/294	72/3752	0.111111	1.41799	1.0441	0.199235	0.686069	0.575636	nup62l/eed/selenoh/uhrf1/gmnn/notch3/dnmt1/mcm2	8
GO:0170033	L-amino acid metabolic process	5/294	40/3752	0.125	1.59524	1.10345	0.20047	0.687445	0.57679	phgdh/shmt1/dhfr/cad/psat1	5
GO:0048519	negative regulation of biological process	43/294	485/3752	0.0886598	1.13147	0.904587	0.205917	0.700316	0.58759	cdk1/nup62l/cdc6/bub3/rpl13a/parp1/tipin/ccnd1/lmnb2/cct3/lsm7/btg3/zgc:110425/id1/mier1a/apex1/eed/exosc3/spdl1/mad2l1/fbxo5/mcm5/uhrf1/ttk/si:ch211-222l21.1/cnbpa/pole3/rack1/gmnn/ndc80/notch3/dnmt1/pole3/rpl13a/magoh/her2/banf1/pole3/eif4a3/cdk1/btg3/hat1/cdc6	43
GO:0000281	mitotic cytokinesis	2/294	3752-11-01	0.181818	2.32035	1.27857	0.211175	0.700316	0.58759	fbxo5/aurkb	2
GO:0006282	regulation of DNA repair	2/294	3752-11-01	0.181818	2.32035	1.27857	0.211175	0.700316	0.58759	dek/usp1	2
GO:0007127	meiosis I	2/294	3752-11-01	0.181818	2.32035	1.27857	0.211175	0.700316	0.58759	top2a/cenpx	2
GO:0021954	central nervous system neuron development	2/294	3752-11-01	0.181818	2.32035	1.27857	0.211175	0.700316	0.58759	kif22/ewsr1b	2
GO:0045292	mRNA cis splicing, via spliceosome	2/294	3752-11-01	0.181818	2.32035	1.27857	0.211175	0.700316	0.58759	prpf39/clns1a	2
GO:0048232	male gamete generation	2/294	3752-11-01	0.181818	2.32035	1.27857	0.211175	0.700316	0.58759	vrk1/ttk	2
GO:0048545	response to steroid hormone	2/294	3752-11-01	0.181818	2.32035	1.27857	0.211175	0.700316	0.58759	pagr1/carm1	2
GO:0007420	brain development	14/294	141/3752	0.0992908	1.26714	0.942689	0.211882	0.700316	0.58759	pagr1/kif22/hirip3/her12/slbp/exosc3/rpl10/mcm5/rps19/uba2/rps15a/notch3/her15.1/hirip3	14
GO:0006397	mRNA processing	21/294	224/3752	0.09375	1.19643	0.883892	0.220733	0.723898	0.607376	snrpd1/hnrnpa0l/snrpg/srsf2a/srsf10b/snrpf/snrpb/lsm7/snrpe/slbp/lsm8/snrpd2/hnrnpa0l/magoh/prpf39/ddx39ab/lsm8/eif4a3/snrpd2/cirbpa/clns1a	21
GO:0006405	RNA export from nucleus	4/294	31/3752	0.129032	1.6467	1.05411	0.221655	0.723898	0.607376	nup62l/pcid2/ddx39ab/alyref	4
GO:0048565	digestive tract development	4/294	31/3752	0.129032	1.6467	1.05411	0.221655	0.723898	0.607376	nup62l/eed/selenoh/dnmt1	4
GO:0097193	intrinsic apoptotic signaling pathway	3/294	21/3752	0.142857	1.82313	1.10281	0.22411	0.729022	0.611676	nup62l/rps19/pin1	3
GO:0031016	pancreas development	5/294	42/3752	0.119048	1.51927	0.986664	0.229464	0.737692	0.61895	nup62l/eed/selenoh/gmnn/dnmt1	5
GO:0046394	carboxylic acid biosynthetic process	5/294	42/3752	0.119048	1.51927	0.986664	0.229464	0.737692	0.61895	phgdh/shmt1/dhfr/cad/psat1	5
GO:0051338	regulation of transferase activity	5/294	42/3752	0.119048	1.51927	0.986664	0.229464	0.737692	0.61895	ccnd1/ccne2/hpf1/hpf1/ccna2	5
GO:0001756	somitogenesis	4/294	32/3752	0.125	1.59524	0.985891	0.238949	0.740373	0.621199	kif22/her4.1/her12/her15.1	4
GO:0031324	negative regulation of cellular metabolic process	24/294	263/3752	0.0912548	1.16458	0.806958	0.240934	0.740373	0.621199	rpl13a/parp1/tipin/ccnd1/lmnb2/lsm7/zgc:110425/id1/mier1a/eed/exosc3/uhrf1/cnbpa/pole3/gmnn/dnmt1/pole3/rpl13a/magoh/her2/banf1/pole3/eif4a3/hat1	24
GO:0000463	maturation of LSU-rRNA from tricistronic rRNA transcript (SSU-rRNA, 5.8S rRNA, LSU-rRNA)	2/294	3752-12-01	0.166667	2.12698	1.14001	0.241077	0.740373	0.621199	rpl7/rpl35	2
GO:0002252	immune effector process	2/294	3752-12-01	0.166667	2.12698	1.14001	0.241077	0.740373	0.621199	msh2/msh2	2
GO:0009755	hormone-mediated signaling pathway	2/294	3752-12-01	0.166667	2.12698	1.14001	0.241077	0.740373	0.621199	pagr1/carm1	2
GO:0010458	exit from mitosis	2/294	3752-12-01	0.166667	2.12698	1.14001	0.241077	0.740373	0.621199	cdca5/ttk	2
GO:0030177	positive regulation of Wnt signaling pathway	2/294	3752-12-01	0.166667	2.12698	1.14001	0.241077	0.740373	0.621199	nup62l/fam53b	2
GO:0061640	cytoskeleton-dependent cytokinesis	2/294	3752-12-01	0.166667	2.12698	1.14001	0.241077	0.740373	0.621199	fbxo5/aurkb	2
GO:0061982	meiosis I cell cycle process	2/294	3752-12-01	0.166667	2.12698	1.14001	0.241077	0.740373	0.621199	top2a/cenpx	2
GO:0016053	organic acid biosynthetic process	5/294	43/3752	0.116279	1.48394	0.930538	0.244399	0.740373	0.621199	phgdh/shmt1/dhfr/cad/psat1	5
GO:0044283	small molecule biosynthetic process	7/294	65/3752	0.107692	1.37436	0.887653	0.244552	0.740373	0.621199	dnph1/phgdh/shmt1/dhfr/lbr/cad/psat1	7
GO:0048812	neuron projection morphogenesis	10/294	99/3752	0.10101	1.28908	0.84986	0.245325	0.740373	0.621199	kif22/her4.1/slbp/exosc3/her4.2/fam53b/cad/notch3/pin1/clns1a	10
GO:0120039	plasma membrane bounded cell projection morphogenesis	10/294	99/3752	0.10101	1.28908	0.84986	0.245325	0.740373	0.621199	kif22/her4.1/slbp/exosc3/her4.2/fam53b/cad/notch3/pin1/clns1a	10
GO:0006406	mRNA export from nucleus	3/294	22/3752	0.136364	1.74026	1.01526	0.245588	0.740373	0.621199	pcid2/ddx39ab/alyref	3
GO:0051241	negative regulation of multicellular organismal process	3/294	22/3752	0.136364	1.74026	1.01526	0.245588	0.740373	0.621199	id1/notch3/banf1	3
GO:0070121	Kupffers vesicle development	3/294	22/3752	0.136364	1.74026	1.01526	0.245588	0.740373	0.621199	gmnn/dnmt1/cct2	3
GO:0009260	ribonucleotide biosynthetic process	6/294	54/3752	0.111111	1.41799	0.902014	0.245591	0.740373	0.621199	adssl/paics/atic/uck2b/nme3/cad	6
GO:0048858	cell projection morphogenesis	10/294	100/3752	0.1	1.27619	0.816165	0.255171	0.766443	0.643073	kif22/her4.1/slbp/exosc3/her4.2/fam53b/cad/notch3/pin1/clns1a	10
GO:0043414	macromolecule methylation	4/294	33/3752	0.121212	1.5469	0.919993	0.256544	0.767765	0.644182	hells/dnmt1/hells/hells	4
GO:0007422	peripheral nervous system development	3/294	23/3752	0.130435	1.6646	0.932095	0.26737	0.777548	0.65239	her4.1/her4.2/notch3	3
GO:0018105	peptidyl-serine phosphorylation	3/294	23/3752	0.130435	1.6646	0.932095	0.26737	0.777548	0.65239	vrk1/ttk/pbk	3
GO:0018209	peptidyl-serine modification	3/294	23/3752	0.130435	1.6646	0.932095	0.26737	0.777548	0.65239	vrk1/ttk/pbk	3
GO:0021953	central nervous system neuron differentiation	3/294	23/3752	0.130435	1.6646	0.932095	0.26737	0.777548	0.65239	kif22/ewsr1b/notch3	3
GO:0050776	regulation of immune response	3/294	23/3752	0.130435	1.6646	0.932095	0.26737	0.777548	0.65239	parp1/rps19/rpl11	3
GO:0003002	regionalization	14/294	148/3752	0.0945946	1.20721	0.749856	0.267618	0.777548	0.65239	kif22/nup62l/her4.1/apex1/her12/her4.2/dhfr/nme3/rps19/gmnn/dnmt1/her2/her15.1/eif4a3	14
GO:0000184	nuclear-transcribed mRNA catabolic process, nonsense-mediated decay	2/294	13/3752	0.153846	1.96337	1.01443	0.27115	0.777548	0.65239	magoh/eif4a3	2
GO:0030010	establishment of cell polarity	2/294	13/3752	0.153846	1.96337	1.01443	0.27115	0.777548	0.65239	spdl1/rack1	2
GO:0032200	telomere organization	2/294	13/3752	0.153846	1.96337	1.01443	0.27115	0.777548	0.65239	rpa1/hat1	2
GO:0043094	cellular metabolic compound salvage	2/294	13/3752	0.153846	1.96337	1.01443	0.27115	0.777548	0.65239	dnph1/uck2b	2
GO:0060491	regulation of cell projection assembly	2/294	13/3752	0.153846	1.96337	1.01443	0.27115	0.777548	0.65239	mcm7/mcm2	2
GO:0120032	regulation of plasma membrane bounded cell projection assembly	2/294	13/3752	0.153846	1.96337	1.01443	0.27115	0.777548	0.65239	mcm7/mcm2	2
GO:0001775	cell activation	4/294	34/3752	0.117647	1.5014	0.856257	0.274389	0.784104	0.657891	lsm8/rpl10a/dnmt1/lsm8	4
GO:0046390	ribose phosphate biosynthetic process	6/294	57/3752	0.105263	1.34336	0.761575	0.286629	0.811838	0.681161	adssl/paics/atic/uck2b/nme3/cad	6
GO:0048592	eye morphogenesis	6/294	57/3752	0.105263	1.34336	0.761575	0.286629	0.811838	0.681161	kif22/cdk1/ccnd1/cct3/dnmt1/cdk1	6
GO:0031099	regeneration	8/294	80/3752	0.1	1.27619	0.72801	0.288021	0.811838	0.681161	pola2/top2a/uhrf1/rbb4l/rbbp4/fam53b/ttk/esco2	8
GO:0048469	cell maturation	3/294	24/3752	0.125	1.59524	0.85289	0.289365	0.811838	0.681161	rpl18/rps9/rps14	3
GO:0060249	anatomical structure homeostasis	3/294	24/3752	0.125	1.59524	0.85289	0.289365	0.811838	0.681161	uhrf1/ttk/notch3	3
GO:0007409	axonogenesis	9/294	92/3752	0.0978261	1.24845	0.703432	0.292535	0.811838	0.681161	kif22/her4.1/slbp/exosc3/her4.2/fam53b/notch3/pin1/clns1a	9
GO:0010558	negative regulation of macromolecule biosynthetic process	21/294	235/3752	0.0893617	1.14043	0.648229	0.292811	0.811838	0.681161	rpl13a/parp1/ccnd1/lmnb2/lsm7/id1/mier1a/eed/exosc3/uhrf1/cnbpa/pole3/dnmt1/pole3/rpl13a/magoh/her2/banf1/pole3/eif4a3/hat1	21
GO:0031327	negative regulation of cellular biosynthetic process	21/294	235/3752	0.0893617	1.14043	0.648229	0.292811	0.811838	0.681161	rpl13a/parp1/ccnd1/lmnb2/lsm7/id1/mier1a/eed/exosc3/uhrf1/cnbpa/pole3/dnmt1/pole3/rpl13a/magoh/her2/banf1/pole3/eif4a3/hat1	21
GO:0007389	pattern specification process	14/294	151/3752	0.0927152	1.18322	0.670026	0.292972	0.811838	0.681161	kif22/nup62l/her4.1/apex1/her12/her4.2/dhfr/nme3/rps19/gmnn/dnmt1/her2/her15.1/eif4a3	14
GO:0022607	cellular component assembly	40/294	468/3752	0.0854701	1.09076	0.611865	0.296657	0.819291	0.687414	rps27.1/chaf1a/snrpd1/rps15/snrpg/kifc1/cenpn/snrpf/zgc:110216/eif3k/zgc:110425/snrpe/rplp0/orc6/mcm7/cenpw/rpl37/LOC794549/nasp/LOC794549/dlgap5/rpl10/cenpk/snrpd2/rps19/rps5/gmnn/cenpx/rps15/mcm2/mis12/haus4/prpf39/banf1/nap1l1/rps14/chaf1a/snrpd2/clns1a/orc4	40
GO:0000027	ribosomal large subunit assembly	2/294	14/3752	0.142857	1.82313	0.899595	0.301185	0.82625	0.693253	rplp0/rpl10	2
GO:1902115	regulation of organelle assembly	2/294	14/3752	0.142857	1.82313	0.899595	0.301185	0.82625	0.693253	mcm7/mcm2	2
GO:0048667	cell morphogenesis involved in neuron differentiation	9/294	93/3752	0.0967742	1.23502	0.669122	0.303578	0.830048	0.69644	kif22/her4.1/slbp/exosc3/her4.2/fam53b/notch3/pin1/clns1a	9
GO:0009890	negative regulation of biosynthetic process	21/294	237/3752	0.0886076	1.1308	0.60654	0.306737	0.834533	0.700203	rpl13a/parp1/ccnd1/lmnb2/lsm7/id1/mier1a/eed/exosc3/uhrf1/cnbpa/pole3/dnmt1/pole3/rpl13a/magoh/her2/banf1/pole3/eif4a3/hat1	21
GO:0000122	negative regulation of transcription by RNA polymerase II	7/294	70/3752	0.1	1.27619	0.680065	0.307246	0.834533	0.700203	parp1/ccnd1/id1/mier1a/eed/uhrf1/her2	7
GO:0019637	organophosphate metabolic process	12/294	129/3752	0.0930233	1.18715	0.630659	0.309219	0.836824	0.702125	dtymk/adssl/dnph1/paics/atic/uck2b/tyms/rrm1/nme3/ran/rrm2/cad	12
GO:0010605	negative regulation of macromolecule metabolic process	24/294	274/3752	0.0875912	1.11783	0.590616	0.310123	0.836824	0.702125	rpl13a/parp1/tipin/ccnd1/lmnb2/lsm7/zgc:110425/id1/mier1a/eed/exosc3/uhrf1/cnbpa/pole3/gmnn/dnmt1/pole3/rpl13a/magoh/her2/banf1/pole3/eif4a3/hat1	24
GO:0018193	peptidyl-amino acid modification	8/294	82/3752	0.097561	1.24506	0.654166	0.311701	0.838334	0.703392	ppih/vrk1/sae1/ttk/nsmce2/uba2/sumo3b/pbk	8
GO:0033043	regulation of organelle organization	10/294	106/3752	0.0943396	1.20395	0.621026	0.316728	0.849079	0.712408	tpx2/bub3/spdl1/mcm7/mad2l1/fbxo5/ttk/ndc80/mki67/mcm2	10
GO:0050793	regulation of developmental process	16/294	178/3752	0.0898876	1.14714	0.586396	0.318259	0.850413	0.713527	nup62l/ccnd1/her4.1/tfam/cct3/id1/eed/her12/her4.2/carm1/rack1/rps19/uba2/notch3/her2/her15.1	16
GO:0061053	somite development	5/294	48/3752	0.104167	1.32937	0.669572	0.322164	0.858062	0.719944	kif22/her4.1/her12/notch3/her15.1	5
GO:0001932	regulation of protein phosphorylation	4/294	37/3752	0.108108	1.37967	0.676639	0.328934	0.873267	0.732702	ccnd1/ccne2/rack1/ccna2	4
GO:0002088	lens development in camera-type eye	2/294	15/3752	0.133333	1.70159	0.793781	0.331003	0.875935	0.73494	uhrf1/dnmt1	2
GO:0045087	innate immune response	3/294	26/3752	0.115385	1.47253	0.704899	0.333654	0.877307	0.736092	parp1/rps19/rpl11	3
GO:0060216	definitive hemopoiesis	3/294	26/3752	0.115385	1.47253	0.704899	0.333654	0.877307	0.736092	rps24/sae1/dnmt1	3
GO:1901605	alpha-amino acid metabolic process	5/294	49/3752	0.102041	1.30224	0.62087	0.338116	0.886208	0.74356	phgdh/shmt1/dhfr/cad/psat1	5
GO:0043207	response to external biotic stimulus	6/294	61/3752	0.0983607	1.25527	0.586039	0.343323	0.891885	0.748323	parp1/rps19/pcna/nap1l1/mcm4/rpl11	6
GO:0051707	response to other organism	6/294	61/3752	0.0983607	1.25527	0.586039	0.343323	0.891885	0.748323	parp1/rps19/pcna/nap1l1/mcm4/rpl11	6
GO:0009892	negative regulation of metabolic process	24/294	279/3752	0.0860215	1.0978	0.495012	0.343533	0.891885	0.748323	rpl13a/parp1/tipin/ccnd1/lmnb2/lsm7/zgc:110425/id1/mier1a/eed/exosc3/uhrf1/cnbpa/pole3/gmnn/dnmt1/pole3/rpl13a/magoh/her2/banf1/pole3/eif4a3/hat1	24
GO:0009259	ribonucleotide metabolic process	7/294	73/3752	0.0958904	1.22374	0.562838	0.346303	0.896251	0.751986	adssl/paics/atic/uck2b/nme3/ran/cad	7
GO:0007010	cytoskeleton organization	17/294	194/3752	0.0876289	1.11831	0.493354	0.349663	0.902109	0.756901	tpx2/kifc1/tuba8l4/spdl1/dlgap5/tuba1b/ranbp1/tubb2/plk1/zgc:55461/tubb2b/ndc80/plk1/aurkb/haus4/zgc:55461/zgc:55461	17
GO:0006955	immune response	5/294	50/3752	0.1	1.27619	0.573205	0.35413	0.909984	0.763509	parp1/msh2/rps19/msh2/rpl11	5
GO:0044419	biological process involved in interspecies interaction between organisms	6/294	62/3752	0.0967742	1.23502	0.544036	0.357703	0.909984	0.763509	parp1/rps19/pcna/nap1l1/mcm4/rpl11	6
GO:0051640	organelle localization	7/294	74/3752	0.0945946	1.20721	0.524867	0.359464	0.909984	0.763509	lmnb2/spdl1/cdca5/abce1/ran/ndc80/cct2	7
GO:0000910	cytokinesis	2/294	16/3752	0.125	1.59524	0.695636	0.360455	0.909984	0.763509	fbxo5/aurkb	2
GO:0002183	cytoplasmic translational initiation	2/294	16/3752	0.125	1.59524	0.695636	0.360455	0.909984	0.763509	eif3k/eif4a1a	2
GO:0008285	negative regulation of cell population proliferation	2/294	16/3752	0.125	1.59524	0.695636	0.360455	0.909984	0.763509	btg3/btg3	2
GO:0030522	intracellular receptor signaling pathway	2/294	16/3752	0.125	1.59524	0.695636	0.360455	0.909984	0.763509	pagr1/carm1	2
GO:0051216	cartilage development	5/294	51/3752	0.0980392	1.25117	0.52653	0.370178	0.931671	0.781705	nup62l/cnbpa/nsd2/uba2/dnmt1	5
GO:0042246	tissue regeneration	6/294	63/3752	0.0952381	1.21542	0.502731	0.372125	0.933715	0.78342	pola2/rbb4l/rbbp4/fam53b/ttk/esco2	6
GO:0031503	protein-containing complex localization	3/294	28/3752	0.107143	1.36735	0.568834	0.377836	0.945164	0.793027	lmnb2/abce1/ran	3
GO:0002521	leukocyte differentiation	4/294	40/3752	0.1	1.27619	0.511999	0.384033	0.957754	0.80359	lsm8/rpl10a/dnmt1/lsm8	4
GO:0009952	anterior/posterior pattern specification	6/294	64/3752	0.09375	1.19643	0.462098	0.386566	0.96116	0.806448	kif22/her4.1/her12/her4.2/her2/her15.1	6
GO:0071396	cellular response to lipid	2/294	17/3752	0.117647	1.5014	0.604086	0.389415	0.965328	0.809945	pagr1/carm1	2
GO:0048468	cell development	39/294	474/3752	0.0822785	1.05003	0.339743	0.395007	0.976248	0.819107	rps27.1/kif22/rps7/rpl18/rps9/her4.1/cct3/id1/her12/slbp/exosc3/rps24/her4.2/rpl27/rplp1/sae1/fbxo5/lsm8/rpl10a/rbb4l/fam53b/chrac1/carm1/rps19/ewsr1b/cad/rps15a/rpl19/notch3/dnmt1/rpl35/her2/her15.1/lsm8/pin1/rps14/clns1a/rpl11/rpl35a	39
GO:0008015	blood circulation	3/294	29/3752	0.103448	1.3202	0.504667	0.399719	0.984937	0.826397	apex1/dhfr/notch3	3
GO:0009607	response to biotic stimulus	6/294	65/3752	0.0923077	1.17802	0.422113	0.401008	0.985164	0.826588	parp1/rps19/pcna/nap1l1/mcm4/rpl11	6
GO:0019693	ribose phosphate metabolic process	7/294	78/3752	0.0897436	1.1453	0.378073	0.412386	1	0.839036	adssl/paics/atic/uck2b/nme3/ran/cad	7
GO:0032989	cellular anatomical entity morphogenesis	10/294	115/3752	0.0869565	1.10973	0.34845	0.413901	1	0.839036	kif22/her4.1/slbp/exosc3/her4.2/fam53b/cad/notch3/pin1/clns1a	10
GO:0032101	regulation of response to external stimulus	4/294	42/3752	0.0952381	1.21542	0.409315	0.420523	1	0.839036	parp1/cnbpa/rps19/rpl11	4
GO:0003013	circulatory system process	3/294	30/3752	0.1	1.27619	0.442808	0.421387	1	0.839036	apex1/dhfr/notch3	3
GO:0009201	ribonucleoside triphosphate biosynthetic process	3/294	30/3752	0.1	1.27619	0.442808	0.421387	1	0.839036	uck2b/nme3/cad	3
GO:0045859	regulation of protein kinase activity	3/294	30/3752	0.1	1.27619	0.442808	0.421387	1	0.839036	ccnd1/ccne2/ccna2	3
GO:0010608	post-transcriptional regulation of gene expression	9/294	104/3752	0.0865385	1.1044	0.314779	0.429205	1	0.839036	rpl13a/msi1b/eif3k/exosc3/rpl10/cnbpa/rpl13a/magoh/eif4a3	9
GO:0061448	connective tissue development	5/294	55/3752	0.0909091	1.16017	0.348884	0.434169	1	0.839036	nup62l/cnbpa/nsd2/uba2/dnmt1	5
GO:0048593	camera-type eye morphogenesis	4/294	43/3752	0.0930233	1.18715	0.359865	0.438587	1	0.839036	cdk1/ccnd1/dnmt1/cdk1	4
GO:0061564	axon development	9/294	105/3752	0.0857143	1.09388	0.284461	0.440735	1	0.839036	kif22/her4.1/slbp/exosc3/her4.2/fam53b/notch3/pin1/clns1a	9
GO:0046530	photoreceptor cell differentiation	3/294	31/3752	0.0967742	1.23502	0.383086	0.442786	1	0.839036	cdk1/slbp/cdk1	3
GO:0060042	retina morphogenesis in camera-type eye	3/294	31/3752	0.0967742	1.23502	0.383086	0.442786	1	0.839036	cdk1/dnmt1/cdk1	3
GO:0071695	anatomical structure maturation	3/294	31/3752	0.0967742	1.23502	0.383086	0.442786	1	0.839036	rpl18/rps9/rps14	3
GO:0140546	defense response to symbiont	3/294	31/3752	0.0967742	1.23502	0.383086	0.442786	1	0.839036	parp1/rps19/rpl11	3
GO:0000381	regulation of alternative mRNA splicing, via spliceosome	2/294	19/3752	0.105263	1.34336	0.437452	0.445465	1	0.839036	magoh/eif4a3	2
GO:0001708	cell fate specification	2/294	19/3752	0.105263	1.34336	0.437452	0.445465	1	0.839036	her4.1/cnbpa	2
GO:0006997	nucleus organization	2/294	19/3752	0.105263	1.34336	0.437452	0.445465	1	0.839036	lmnb2/banf1	2
GO:0008593	regulation of Notch signaling pathway	2/294	19/3752	0.105263	1.34336	0.437452	0.445465	1	0.839036	poglut1/cad	2
GO:0071407	cellular response to organic cyclic compound	2/294	19/3752	0.105263	1.34336	0.437452	0.445465	1	0.839036	pagr1/carm1	2
GO:0006401	RNA catabolic process	7/294	81/3752	0.0864198	1.10288	0.27291	0.451953	1	0.839036	rnaseh2a/rnaseh2b/lsm7/exosc3/magoh/fen1/eif4a3	7
GO:0008283	cell population proliferation	7/294	81/3752	0.0864198	1.10288	0.27291	0.451953	1	0.839036	tipin/pola2/vrk1/btg3/mcm5/her2/btg3	7
GO:0051246	regulation of protein metabolic process	14/294	169/3752	0.0828402	1.0572	0.221842	0.455069	1	0.839036	rpl13a/msi1b/ccnd1/eif3k/cdc20/rpl10/ccne2/cnbpa/rack1/esco2/rpl13a/magoh/ccna2/eif4a3	14
GO:0045934	negative regulation of nucleobase-containing compound metabolic process	11/294	132/3752	0.0833333	1.06349	0.216514	0.462146	1	0.839036	parp1/tipin/ccnd1/zgc:110425/id1/mier1a/eed/uhrf1/cnbpa/gmnn/her2	11
GO:0016049	cell growth	3/294	32/3752	0.09375	1.19643	0.325344	0.463873	1	0.839036	dnph1/fam53b/clns1a	3
GO:0080135	regulation of cellular response to stress	3/294	32/3752	0.09375	1.19643	0.325344	0.463873	1	0.839036	dek/usp1/pin1	3
GO:0060271	cilium assembly	5/294	57/3752	0.0877193	1.11947	0.264976	0.4657	1	0.839036	orc6/mcm7/gmnn/mcm2/orc4	5
GO:0060215	primitive hemopoiesis	2/294	20/3752	0.1	1.27619	0.361067	0.472401	1	0.839036	rps24/chrac1	2
GO:0000956	nuclear-transcribed mRNA catabolic process	4/294	45/3752	0.0888889	1.13439	0.264424	0.474195	1	0.839036	lsm7/exosc3/magoh/eif4a3	4
GO:0009199	ribonucleoside triphosphate metabolic process	4/294	45/3752	0.0888889	1.13439	0.264424	0.474195	1	0.839036	uck2b/nme3/ran/cad	4
GO:0006520	amino acid metabolic process	5/294	58/3752	0.0862069	1.10016	0.224137	0.481272	1	0.839036	phgdh/shmt1/dhfr/cad/psat1	5
GO:0021700	developmental maturation	3/294	33/3752	0.0909091	1.16017	0.269444	0.484606	1	0.839036	rpl18/rps9/rps14	3
GO:0014070	response to organic cyclic compound	2/294	21/3752	0.0952381	1.21542	0.288614	0.498537	1	0.839036	pagr1/carm1	2
GO:0032880	regulation of protein localization	2/294	21/3752	0.0952381	1.21542	0.288614	0.498537	1	0.839036	vrk1/rack1	2
GO:0045862	positive regulation of proteolysis	2/294	21/3752	0.0952381	1.21542	0.288614	0.498537	1	0.839036	cdc20/esco2	2
GO:0060828	regulation of canonical Wnt signaling pathway	2/294	21/3752	0.0952381	1.21542	0.288614	0.498537	1	0.839036	nup62l/fam53b	2
GO:0072331	signal transduction by p53 class mediator	2/294	21/3752	0.0952381	1.21542	0.288614	0.498537	1	0.839036	nup62l/rps19	2
GO:2001233	regulation of apoptotic signaling pathway	2/294	21/3752	0.0952381	1.21542	0.288614	0.498537	1	0.839036	nup62l/pin1	2
GO:0090596	sensory organ morphogenesis	6/294	72/3752	0.0833333	1.06349	0.158598	0.500599	1	0.839036	kif22/cdk1/ccnd1/cct3/dnmt1/cdk1	6
GO:0010001	glial cell differentiation	3/294	34/3752	0.0882353	1.12605	0.21526	0.50495	1	0.839036	eed/notch3/her2	3
GO:0048024	regulation of mRNA splicing, via spliceosome	3/294	34/3752	0.0882353	1.12605	0.21526	0.50495	1	0.839036	magoh/eif4a3/cirbpa	3
GO:0042325	regulation of phosphorylation	4/294	47/3752	0.0851064	1.08612	0.173217	0.508929	1	0.839036	ccnd1/ccne2/rack1/ccna2	4
GO:0043484	regulation of RNA splicing	4/294	47/3752	0.0851064	1.08612	0.173217	0.508929	1	0.839036	hmga1a/magoh/eif4a3/cirbpa	4
GO:0055123	digestive system development	4/294	47/3752	0.0851064	1.08612	0.173217	0.508929	1	0.839036	nup62l/eed/selenoh/dnmt1	4
GO:0006952	defense response	5/294	60/3752	0.0833333	1.06349	0.144544	0.511933	1	0.839036	parp1/uhrf1/cnbpa/rps19/rpl11	5
GO:0017148	negative regulation of translation	2/294	22/3752	0.0909091	1.16017	0.219675	0.523832	1	0.839036	rpl13a/rpl13a	2
GO:0033993	response to lipid	2/294	22/3752	0.0909091	1.16017	0.219675	0.523832	1	0.839036	pagr1/carm1	2
GO:0034249	negative regulation of amide metabolic process	2/294	22/3752	0.0909091	1.16017	0.219675	0.523832	1	0.839036	rpl13a/rpl13a	2
GO:0048675	axon extension	2/294	22/3752	0.0909091	1.16017	0.219675	0.523832	1	0.839036	fam53b/clns1a	2
GO:0060027	convergent extension involved in gastrulation	2/294	22/3752	0.0909091	1.16017	0.219675	0.523832	1	0.839036	prmt1/rack1	2
GO:0030902	hindbrain development	3/294	35/3752	0.0857143	1.09388	0.16268	0.524873	1	0.839036	exosc3/mcm5/notch3	3
GO:0009152	purine ribonucleotide biosynthetic process	4/294	48/3752	0.0833333	1.06349	0.129074	0.525907	1	0.839036	adssl/paics/atic/nme3	4
GO:0007368	determination of left/right symmetry	5/294	61/3752	0.0819672	1.04606	0.105738	0.526988	1	0.839036	apex1/dhfr/nme3/gmnn/dnmt1	5
GO:0016071	mRNA metabolic process	22/294	280/3752	0.0785714	1.00272	0.0137996	0.529548	1	0.839036	snrpd1/hnrnpa0l/snrpg/srsf2a/srsf10b/snrpf/snrpb/lsm7/snrpe/slbp/exosc3/lsm8/snrpd2/hnrnpa0l/magoh/prpf39/ddx39ab/lsm8/eif4a3/snrpd2/cirbpa/clns1a	22
GO:0031175	neuron projection development	10/294	126/3752	0.0793651	1.01285	0.0427755	0.532426	1	0.839036	kif22/her4.1/slbp/exosc3/her4.2/fam53b/cad/notch3/pin1/clns1a	10
GO:0030182	neuron differentiation	16/294	204/3752	0.0784314	1.00093	0.00399824	0.538423	1	0.839036	kif22/cdk1/her4.1/id1/eed/slbp/exosc3/her4.2/fam53b/ewsr1b/cad/notch3/her2/pin1/cdk1/clns1a	16
GO:0044782	cilium organization	5/294	62/3752	0.0806452	1.02919	0.0675601	0.541837	1	0.839036	orc6/mcm7/gmnn/mcm2/orc4	5
GO:0060972	left/right pattern formation	5/294	62/3752	0.0806452	1.02919	0.0675601	0.541837	1	0.839036	apex1/dhfr/nme3/gmnn/dnmt1	5
GO:0034655	nucleobase-containing compound catabolic process	8/294	101/3752	0.0792079	1.01084	0.032209	0.54196	1	0.839036	dnph1/rnaseh2a/rnaseh2b/lsm7/exosc3/magoh/fen1/eif4a3	8
GO:0001754	eye photoreceptor cell differentiation	2/294	23/3752	0.0869565	1.10973	0.153897	0.548257	1	0.839036	cdk1/cdk1	2
GO:0001894	tissue homeostasis	2/294	23/3752	0.0869565	1.10973	0.153897	0.548257	1	0.839036	uhrf1/notch3	2
GO:0003015	heart process	2/294	23/3752	0.0869565	1.10973	0.153897	0.548257	1	0.839036	apex1/dhfr	2
GO:0006954	inflammatory response	2/294	23/3752	0.0869565	1.10973	0.153897	0.548257	1	0.839036	uhrf1/cnbpa	2
GO:0007623	circadian rhythm	2/294	23/3752	0.0869565	1.10973	0.153897	0.548257	1	0.839036	parp1/id1	2
GO:0060047	heart contraction	2/294	23/3752	0.0869565	1.10973	0.153897	0.548257	1	0.839036	apex1/dhfr	2
GO:1990138	neuron projection extension	2/294	23/3752	0.0869565	1.10973	0.153897	0.548257	1	0.839036	fam53b/clns1a	2
GO:0044281	small molecule metabolic process	19/294	244/3752	0.0778689	0.993755	-0.0294131	0.548848	1	0.839036	dtymk/adssl/dnph1/paics/atic/uck2b/phgdh/tk1/tyms/shmt1/rrm1/dhfr/nme3/ran/rrm2/lbr/cad/ahcy/psat1	19
GO:0006376	mRNA splice site recognition	1/294	3752-10-01	0.1	1.27619	0.254971	0.558249	1	0.839036	prpf39	1
GO:0007283	spermatogenesis	1/294	3752-10-01	0.1	1.27619	0.254971	0.558249	1	0.839036	vrk1	1
GO:0007586	digestion	1/294	3752-10-01	0.1	1.27619	0.254971	0.558249	1	0.839036	uhrf1	1
GO:0008202	steroid metabolic process	1/294	3752-10-01	0.1	1.27619	0.254971	0.558249	1	0.839036	lbr	1
GO:0008630	intrinsic apoptotic signaling pathway in response to DNA damage	1/294	3752-10-01	0.1	1.27619	0.254971	0.558249	1	0.839036	pin1	1
GO:0016074	sno(s)RNA metabolic process	1/294	3752-10-01	0.1	1.27619	0.254971	0.558249	1	0.839036	exosc3	1
GO:0016180	snRNA processing	1/294	3752-10-01	0.1	1.27619	0.254971	0.558249	1	0.839036	exosc3	1
GO:0021575	hindbrain morphogenesis	1/294	3752-10-01	0.1	1.27619	0.254971	0.558249	1	0.839036	exosc3	1
GO:0022600	digestive system process	1/294	3752-10-01	0.1	1.27619	0.254971	0.558249	1	0.839036	uhrf1	1
GO:0031126	sno(s)RNA 3-end processing	1/294	3752-10-01	0.1	1.27619	0.254971	0.558249	1	0.839036	exosc3	1
GO:0034472	snRNA 3-end processing	1/294	3752-10-01	0.1	1.27619	0.254971	0.558249	1	0.839036	exosc3	1
GO:0034475	U4 snRNA 3-end processing	1/294	3752-10-01	0.1	1.27619	0.254971	0.558249	1	0.839036	exosc3	1
GO:0035107	appendage morphogenesis	1/294	3752-10-01	0.1	1.27619	0.254971	0.558249	1	0.839036	uba2	1
GO:0043144	sno(s)RNA processing	1/294	3752-10-01	0.1	1.27619	0.254971	0.558249	1	0.839036	exosc3	1
GO:0043648	dicarboxylic acid metabolic process	1/294	3752-10-01	0.1	1.27619	0.254971	0.558249	1	0.839036	dhfr	1
GO:0048259	regulation of receptor-mediated endocytosis	1/294	3752-10-01	0.1	1.27619	0.254971	0.558249	1	0.839036	notch3	1
GO:0048709	oligodendrocyte differentiation	1/294	3752-10-01	0.1	1.27619	0.254971	0.558249	1	0.839036	notch3	1
GO:0050727	regulation of inflammatory response	1/294	3752-10-01	0.1	1.27619	0.254971	0.558249	1	0.839036	cnbpa	1
GO:0061484	hematopoietic stem cell homeostasis	1/294	3752-10-01	0.1	1.27619	0.254971	0.558249	1	0.839036	sae1	1
GO:0090288	negative regulation of cellular response to growth factor stimulus	1/294	3752-10-01	0.1	1.27619	0.254971	0.558249	1	0.839036	nup62l	1
GO:0006413	translational initiation	4/294	50/3752	0.08	1.02095	0.0434845	0.558988	1	0.839036	eif4h/eif3k/eif4a1a/abce1	4
GO:0048699	generation of neurons	16/294	207/3752	0.0772947	0.986427	-0.0585699	0.563157	1	0.839036	kif22/cdk1/her4.1/id1/eed/slbp/exosc3/her4.2/fam53b/ewsr1b/cad/notch3/her2/pin1/cdk1/clns1a	16
GO:0120036	plasma membrane bounded cell projection organization	15/294	195/3752	0.0769231	0.981685	-0.0765804	0.571371	1	0.839036	kif22/her4.1/orc6/slbp/exosc3/her4.2/mcm7/fam53b/gmnn/cad/notch3/mcm2/pin1/clns1a/orc4	15
GO:0030111	regulation of Wnt signaling pathway	3/294	38/3752	0.0789474	1.00752	0.0135817	0.581876	1	0.839036	nup62l/fam53b/rack1	3
GO:0043549	regulation of kinase activity	3/294	38/3752	0.0789474	1.00752	0.0135817	0.581876	1	0.839036	ccnd1/ccne2/ccna2	3
GO:0000902	cell morphogenesis	10/294	131/3752	0.0763359	0.974191	-0.0876645	0.583732	1	0.839036	kif22/her4.1/slbp/exosc3/her4.2/fam53b/cad/notch3/pin1/clns1a	10
GO:0046700	heterocycle catabolic process	8/294	105/3752	0.0761905	0.972336	-0.0838268	0.587454	1	0.839036	dnph1/rnaseh2a/rnaseh2b/lsm7/exosc3/magoh/fen1/eif4a3	8
GO:0030030	cell projection organization	15/294	197/3752	0.0761421	0.971719	-0.118891	0.587976	1	0.839036	kif22/her4.1/orc6/slbp/exosc3/her4.2/mcm7/fam53b/gmnn/cad/notch3/mcm2/pin1/clns1a/orc4	15
GO:0006164	purine nucleotide biosynthetic process	4/294	52/3752	0.0769231	0.981685	-0.0387742	0.590793	1	0.839036	adssl/paics/atic/nme3	4
GO:0001945	lymph vessel development	1/294	3752-11-01	0.0909091	1.16017	0.155105	0.592956	1	0.839036	cad	1
GO:0009950	dorsal/ventral axis specification	1/294	3752-11-01	0.0909091	1.16017	0.155105	0.592956	1	0.839036	eif4a3	1
GO:0010950	positive regulation of endopeptidase activity	1/294	3752-11-01	0.0909091	1.16017	0.155105	0.592956	1	0.839036	esco2	1
GO:0043281	regulation of cysteine-type endopeptidase activity involved in apoptotic process	1/294	3752-11-01	0.0909091	1.16017	0.155105	0.592956	1	0.839036	esco2	1
GO:0045446	endothelial cell differentiation	1/294	3752-11-01	0.0909091	1.16017	0.155105	0.592956	1	0.839036	notch3	1
GO:0071027	nuclear RNA surveillance	1/294	3752-11-01	0.0909091	1.16017	0.155105	0.592956	1	0.839036	exosc3	1
GO:0009967	positive regulation of signal transduction	6/294	79/3752	0.0759494	0.969259	-0.0805122	0.593874	1	0.839036	pagr1/nup62l/poglut1/fam53b/nme3/ndc80	6
GO:0045165	cell fate commitment	2/294	25/3752	0.08	1.02095	0.0306449	0.594428	1	0.839036	her4.1/cnbpa	2
GO:0060341	regulation of cellular localization	2/294	25/3752	0.08	1.02095	0.0306449	0.594428	1	0.839036	vrk1/rack1	2
GO:0019439	aromatic compound catabolic process	8/294	106/3752	0.0754717	0.963163	-0.112168	0.598492	1	0.839036	dnph1/rnaseh2a/rnaseh2b/lsm7/exosc3/magoh/fen1/eif4a3	8
GO:0044270	cellular nitrogen compound catabolic process	8/294	106/3752	0.0754717	0.963163	-0.112168	0.598492	1	0.839036	dnph1/rnaseh2a/rnaseh2b/lsm7/exosc3/magoh/fen1/eif4a3	8
GO:0009150	purine ribonucleotide metabolic process	5/294	66/3752	0.0757576	0.966811	-0.0793092	0.598922	1	0.839036	adssl/paics/atic/nme3/ran	5
GO:0072522	purine-containing compound biosynthetic process	4/294	53/3752	0.0754717	0.963163	-0.0787443	0.606183	1	0.839036	adssl/paics/atic/nme3	4
GO:0051128	regulation of cellular component organization	13/294	173/3752	0.0751445	0.958987	-0.161027	0.606986	1	0.839036	tpx2/dnph1/bub3/spdl1/mcm7/mad2l1/fbxo5/ttk/ndc80/mki67/notch3/ssrp1a/mcm2	13
GO:1901361	organic cyclic compound catabolic process	8/294	107/3752	0.0747664	0.954161	-0.140253	0.609384	1	0.839036	dnph1/rnaseh2a/rnaseh2b/lsm7/exosc3/magoh/fen1/eif4a3	8
GO:0009799	specification of symmetry	5/294	67/3752	0.0746269	0.952381	-0.114666	0.612559	1	0.839036	apex1/dhfr/nme3/gmnn/dnmt1	5
GO:0009855	determination of bilateral symmetry	5/294	67/3752	0.0746269	0.952381	-0.114666	0.612559	1	0.839036	apex1/dhfr/nme3/gmnn/dnmt1	5
GO:0000380	alternative mRNA splicing, via spliceosome	2/294	26/3752	0.0769231	0.981685	-0.0273217	0.616159	1	0.839036	magoh/eif4a3	2
GO:0001947	heart looping	2/294	26/3752	0.0769231	0.981685	-0.0273217	0.616159	1	0.839036	apex1/dhfr	2
GO:0035162	embryonic hemopoiesis	2/294	26/3752	0.0769231	0.981685	-0.0273217	0.616159	1	0.839036	rps24/chrac1	2
GO:0042063	gliogenesis	3/294	40/3752	0.075	0.957143	-0.0794482	0.617395	1	0.839036	eed/notch3/her2	3
GO:0061371	determination of heart left/right asymmetry	3/294	40/3752	0.075	0.957143	-0.0794482	0.617395	1	0.839036	apex1/dhfr/gmnn	3
GO:0031399	regulation of protein modification process	4/294	54/3752	0.0740741	0.945326	-0.117985	0.621217	1	0.839036	ccnd1/ccne2/rack1/ccna2	4
GO:0000413	protein peptidyl-prolyl isomerization	1/294	3752-12-01	0.0833333	1.06349	0.0642257	0.624945	1	0.839036	ppih	1
GO:0000723	telomere maintenance	1/294	3752-12-01	0.0833333	1.06349	0.0642257	0.624945	1	0.839036	rpa1	1
GO:0010842	retina layer formation	1/294	3752-12-01	0.0833333	1.06349	0.0642257	0.624945	1	0.839036	dnmt1	1
GO:0016075	rRNA catabolic process	1/294	3752-12-01	0.0833333	1.06349	0.0642257	0.624945	1	0.839036	exosc3	1
GO:0021515	cell differentiation in spinal cord	1/294	3752-12-01	0.0833333	1.06349	0.0642257	0.624945	1	0.839036	notch3	1
GO:0021549	cerebellum development	1/294	3752-12-01	0.0833333	1.06349	0.0642257	0.624945	1	0.839036	exosc3	1
GO:0030510	regulation of BMP signaling pathway	1/294	3752-12-01	0.0833333	1.06349	0.0642257	0.624945	1	0.839036	nup62l	1
GO:0033059	cellular pigmentation	1/294	3752-12-01	0.0833333	1.06349	0.0642257	0.624945	1	0.839036	cct2	1
GO:0034427	nuclear-transcribed mRNA catabolic process, exonucleolytic, 3-5	1/294	3752-12-01	0.0833333	1.06349	0.0642257	0.624945	1	0.839036	exosc3	1
GO:0036269	swimming behavior	1/294	3752-12-01	0.0833333	1.06349	0.0642257	0.624945	1	0.839036	lsm7	1
GO:0048483	autonomic nervous system development	1/294	3752-12-01	0.0833333	1.06349	0.0642257	0.624945	1	0.839036	cad	1
GO:0070507	regulation of microtubule cytoskeleton organization	1/294	3752-12-01	0.0833333	1.06349	0.0642257	0.624945	1	0.839036	tpx2	1
GO:0071025	RNA surveillance	1/294	3752-12-01	0.0833333	1.06349	0.0642257	0.624945	1	0.839036	exosc3	1
GO:0007399	nervous system development	29/294	386/3752	0.0751295	0.958796	-0.249179	0.629012	1	0.839036	pagr1/kif22/cdk1/msi1b/hirip3/her4.1/id1/eed/her12/slbp/exosc3/ppm1g/her4.2/cenpw/rpl10/mcm5/fam53b/rps19/uba2/ewsr1b/cad/rps15a/notch3/her2/her15.1/pin1/cdk1/clns1a/hirip3	29
GO:0010647	positive regulation of cell communication	6/294	82/3752	0.0731707	0.933798	-0.176718	0.630946	1	0.839036	pagr1/nup62l/poglut1/fam53b/nme3/ndc80	6
GO:0023056	positive regulation of signaling	6/294	82/3752	0.0731707	0.933798	-0.176718	0.630946	1	0.839036	pagr1/nup62l/poglut1/fam53b/nme3/ndc80	6
GO:0007507	heart development	10/294	136/3752	0.0735294	0.938375	-0.213425	0.632422	1	0.839036	snrpd1/nup62l/nup43/gins3/apex1/dhfr/nup37/rpa1/gmnn/esco2	10
GO:0007610	behavior	3/294	41/3752	0.0731707	0.933798	-0.124266	0.634374	1	0.839036	kif22/parp1/lsm7	3
GO:0050684	regulation of mRNA processing	3/294	41/3752	0.0731707	0.933798	-0.124266	0.634374	1	0.839036	magoh/eif4a3/cirbpa	3
GO:0019220	regulation of phosphate metabolic process	4/294	55/3752	0.0727273	0.928139	-0.156526	0.635888	1	0.839036	ccnd1/ccne2/rack1/ccna2	4
GO:0051174	regulation of phosphorus metabolic process	4/294	55/3752	0.0727273	0.928139	-0.156526	0.635888	1	0.839036	ccnd1/ccne2/rack1/ccna2	4
GO:0048588	developmental cell growth	2/294	27/3752	0.0740741	0.945326	-0.0831251	0.636989	1	0.839036	fam53b/clns1a	2
GO:0043069	negative regulation of programmed cell death	5/294	69/3752	0.0724638	0.924776	-0.183872	0.639012	1	0.839036	nup62l/cct3/apex1/mcm5/si:ch211-222l21.1	5
GO:0045892	negative regulation of DNA-templated transcription	8/294	110/3752	0.0727273	0.928139	-0.223027	0.641126	1	0.839036	parp1/ccnd1/id1/mier1a/eed/uhrf1/cnbpa/her2	8
GO:1902679	negative regulation of RNA biosynthetic process	8/294	110/3752	0.0727273	0.928139	-0.223027	0.641126	1	0.839036	parp1/ccnd1/id1/mier1a/eed/uhrf1/cnbpa/her2	8
GO:0098542	defense response to other organism	3/294	42/3752	0.0714286	0.911565	-0.168034	0.650824	1	0.839036	parp1/rps19/rpl11	3
GO:0120031	plasma membrane bounded cell projection assembly	5/294	70/3752	0.0714286	0.911565	-0.217755	0.651814	1	0.839036	orc6/mcm7/gmnn/mcm2/orc4	5
GO:0000291	nuclear-transcribed mRNA catabolic process, exonucleolytic	1/294	13/3752	0.0769231	0.981685	-0.0192857	0.654428	1	0.839036	exosc3	1
GO:0001558	regulation of cell growth	1/294	13/3752	0.0769231	0.981685	-0.0192857	0.654428	1	0.839036	dnph1	1
GO:0001817	regulation of cytokine production	1/294	13/3752	0.0769231	0.981685	-0.0192857	0.654428	1	0.839036	banf1	1
GO:0010952	positive regulation of peptidase activity	1/294	13/3752	0.0769231	0.981685	-0.0192857	0.654428	1	0.839036	esco2	1
GO:0014029	neural crest formation	1/294	13/3752	0.0769231	0.981685	-0.0192857	0.654428	1	0.839036	cnbpa	1
GO:0033500	carbohydrate homeostasis	1/294	13/3752	0.0769231	0.981685	-0.0192857	0.654428	1	0.839036	rpl11	1
GO:0042593	glucose homeostasis	1/294	13/3752	0.0769231	0.981685	-0.0192857	0.654428	1	0.839036	rpl11	1
GO:0170041	non-proteinogenic amino acid metabolic process	1/294	13/3752	0.0769231	0.981685	-0.0192857	0.654428	1	0.839036	cad	1
GO:1902652	secondary alcohol metabolic process	1/294	13/3752	0.0769231	0.981685	-0.0192857	0.654428	1	0.839036	lbr	1
GO:0050790	regulation of catalytic activity	6/294	84/3752	0.0714286	0.911565	-0.238993	0.65454	1	0.839036	ccnd1/ccne2/esco2/hpf1/hpf1/ccna2	6
GO:0003006	developmental process involved in reproduction	2/294	28/3752	0.0714286	0.911565	-0.136941	0.656923	1	0.839036	vrk1/tfam	2
GO:0003143	embryonic heart tube morphogenesis	2/294	28/3752	0.0714286	0.911565	-0.136941	0.656923	1	0.839036	apex1/dhfr	2
GO:0006575	cellular modified amino acid metabolic process	2/294	28/3752	0.0714286	0.911565	-0.136941	0.656923	1	0.839036	shmt1/dhfr	2
GO:0048511	rhythmic process	2/294	28/3752	0.0714286	0.911565	-0.136941	0.656923	1	0.839036	parp1/id1	2
GO:0022008	neurogenesis	18/294	246/3752	0.0731707	0.933798	-0.313161	0.659467	1	0.839036	kif22/cdk1/her4.1/id1/eed/her12/slbp/exosc3/her4.2/fam53b/ewsr1b/cad/notch3/her2/her15.1/pin1/cdk1/clns1a	18
GO:0007163	establishment or maintenance of cell polarity	2/294	29/3752	0.0689655	0.880131	-0.188926	0.675976	1	0.839036	spdl1/rack1	2
GO:0003205	cardiac chamber development	1/294	14/3752	0.0714286	0.911565	-0.0966507	0.6816	1	0.839036	dhfr	1
GO:0008045	motor neuron axon guidance	1/294	14/3752	0.0714286	0.911565	-0.0966507	0.6816	1	0.839036	pin1	1
GO:0008361	regulation of cell size	1/294	14/3752	0.0714286	0.911565	-0.0966507	0.6816	1	0.839036	clns1a	1
GO:0022037	metencephalon development	1/294	14/3752	0.0714286	0.911565	-0.0966507	0.6816	1	0.839036	exosc3	1
GO:0032434	regulation of proteasomal ubiquitin-dependent protein catabolic process	1/294	14/3752	0.0714286	0.911565	-0.0966507	0.6816	1	0.839036	cdc20	1
GO:0032922	circadian regulation of gene expression	1/294	14/3752	0.0714286	0.911565	-0.0966507	0.6816	1	0.839036	id1	1
GO:0033617	mitochondrial cytochrome c oxidase assembly	1/294	14/3752	0.0714286	0.911565	-0.0966507	0.6816	1	0.839036	rpl37	1
GO:0034661	ncRNA catabolic process	1/294	14/3752	0.0714286	0.911565	-0.0966507	0.6816	1	0.839036	exosc3	1
GO:1901796	regulation of signal transduction by p53 class mediator	1/294	14/3752	0.0714286	0.911565	-0.0966507	0.6816	1	0.839036	nup62l	1
GO:1903706	regulation of hemopoiesis	1/294	14/3752	0.0714286	0.911565	-0.0966507	0.6816	1	0.839036	rps19	1
GO:0097190	apoptotic signaling pathway	3/294	44/3752	0.0681818	0.87013	-0.252639	0.682126	1	0.839036	nup62l/rps19/pin1	3
GO:0030031	cell projection assembly	5/294	73/3752	0.0684932	0.874103	-0.316699	0.688467	1	0.839036	orc6/mcm7/gmnn/mcm2/orc4	5
GO:0051247	positive regulation of protein metabolic process	4/294	59/3752	0.0677966	0.865214	-0.30424	0.690816	1	0.839036	cdc20/cnbpa/rack1/esco2	4
GO:0035050	embryonic heart tube development	2/294	30/3752	0.0666667	0.850794	-0.239218	0.694161	1	0.839036	apex1/dhfr	2
GO:0051172	negative regulation of nitrogen compound metabolic process	13/294	185/3752	0.0702703	0.896782	-0.419781	0.703656	1	0.839036	rpl13a/parp1/tipin/ccnd1/zgc:110425/id1/mier1a/eed/uhrf1/cnbpa/gmnn/rpl13a/her2	13
GO:0001816	cytokine production	1/294	15/3752	0.0666667	0.850794	-0.168813	0.706643	1	0.839036	banf1	1
GO:0003158	endothelium development	1/294	15/3752	0.0666667	0.850794	-0.168813	0.706643	1	0.839036	notch3	1
GO:0006383	transcription by RNA polymerase III	1/294	15/3752	0.0666667	0.850794	-0.168813	0.706643	1	0.839036	polr3glb	1
GO:0007292	female gamete generation	1/294	15/3752	0.0666667	0.850794	-0.168813	0.706643	1	0.839036	ttk	1
GO:0008535	respiratory chain complex IV assembly	1/294	15/3752	0.0666667	0.850794	-0.168813	0.706643	1	0.839036	rpl37	1
GO:0009880	embryonic pattern specification	1/294	15/3752	0.0666667	0.850794	-0.168813	0.706643	1	0.839036	her4.1	1
GO:0014904	myotube cell development	1/294	15/3752	0.0666667	0.850794	-0.168813	0.706643	1	0.839036	carm1	1
GO:0018208	peptidyl-proline modification	1/294	15/3752	0.0666667	0.850794	-0.168813	0.706643	1	0.839036	ppih	1
GO:0030851	granulocyte differentiation	1/294	15/3752	0.0666667	0.850794	-0.168813	0.706643	1	0.839036	dnmt1	1
GO:0048048	embryonic eye morphogenesis	1/294	15/3752	0.0666667	0.850794	-0.168813	0.706643	1	0.839036	cct3	1
GO:0048741	skeletal muscle fiber development	1/294	15/3752	0.0666667	0.850794	-0.168813	0.706643	1	0.839036	carm1	1
GO:2000058	regulation of ubiquitin-dependent protein catabolic process	1/294	15/3752	0.0666667	0.850794	-0.168813	0.706643	1	0.839036	cdc20	1
GO:2000116	regulation of cysteine-type endopeptidase activity	1/294	15/3752	0.0666667	0.850794	-0.168813	0.706643	1	0.839036	esco2	1
GO:0006368	transcription elongation by RNA polymerase II	2/294	31/3752	0.0645161	0.823349	-0.28794	0.711497	1	0.839036	supt16h/pcid2	2
GO:0033365	protein localization to organelle	10/294	146/3752	0.0684932	0.874103	-0.45239	0.72005	1	0.839036	nutf2/nup62l/vrk1/lmnb2/spdl1/fam53b/ttk/ran/rpa1/nutf2l	10
GO:0006163	purine nucleotide metabolic process	5/294	76/3752	0.0657895	0.839599	-0.411871	0.722427	1	0.839036	adssl/paics/atic/nme3/ran	5
GO:0010628	positive regulation of gene expression	3/294	47/3752	0.0638298	0.81459	-0.372927	0.725099	1	0.839036	apex1/cnbpa/cirbpa	3
GO:0007276	gamete generation	2/294	32/3752	0.0625	0.797619	-0.335203	0.728005	1	0.839036	vrk1/ttk	2
GO:0032504	multicellular organism reproduction	2/294	32/3752	0.0625	0.797619	-0.335203	0.728005	1	0.839036	vrk1/ttk	2
GO:0048609	multicellular organismal reproductive process	2/294	32/3752	0.0625	0.797619	-0.335203	0.728005	1	0.839036	vrk1/ttk	2
GO:0060070	canonical Wnt signaling pathway	2/294	32/3752	0.0625	0.797619	-0.335203	0.728005	1	0.839036	nup62l/fam53b	2
GO:0000466	maturation of 5.8S rRNA from tricistronic rRNA transcript (SSU-rRNA, 5.8S rRNA, LSU-rRNA)	1/294	16/3752	0.0625	0.797619	-0.236516	0.729722	1	0.839036	exosc3	1
GO:0009132	nucleoside diphosphate metabolic process	1/294	16/3752	0.0625	0.797619	-0.236516	0.729722	1	0.839036	dtymk	1
GO:0016073	snRNA metabolic process	1/294	16/3752	0.0625	0.797619	-0.236516	0.729722	1	0.839036	exosc3	1
GO:0030100	regulation of endocytosis	1/294	16/3752	0.0625	0.797619	-0.236516	0.729722	1	0.839036	notch3	1
GO:0045454	cell redox homeostasis	1/294	16/3752	0.0625	0.797619	-0.236516	0.729722	1	0.839036	selenoh	1
GO:0072521	purine-containing compound metabolic process	5/294	77/3752	0.0649351	0.828695	-0.442814	0.733143	1	0.839036	adssl/paics/atic/nme3/ran	5
GO:0007018	microtubule-based movement	2/294	33/3752	0.0606061	0.773449	-0.381105	0.743708	1	0.839036	kif22/kifc1	2
GO:1903008	organelle disassembly	2/294	33/3752	0.0606061	0.773449	-0.381105	0.743708	1	0.839036	vrk1/rack1	2
GO:0008284	positive regulation of cell population proliferation	1/294	17/3752	0.0588235	0.7507	-0.300356	0.750991	1	0.839036	tipin	1
GO:0008543	fibroblast growth factor receptor signaling pathway	1/294	17/3752	0.0588235	0.7507	-0.300356	0.750991	1	0.839036	mcm5	1
GO:0021510	spinal cord development	1/294	17/3752	0.0588235	0.7507	-0.300356	0.750991	1	0.839036	notch3	1
GO:0030509	BMP signaling pathway	1/294	17/3752	0.0588235	0.7507	-0.300356	0.750991	1	0.839036	nup62l	1
GO:0032886	regulation of microtubule-based process	1/294	17/3752	0.0588235	0.7507	-0.300356	0.750991	1	0.839036	tpx2	1
GO:0061136	regulation of proteasomal protein catabolic process	1/294	17/3752	0.0588235	0.7507	-0.300356	0.750991	1	0.839036	cdc20	1
GO:0071772	response to BMP	1/294	17/3752	0.0588235	0.7507	-0.300356	0.750991	1	0.839036	nup62l	1
GO:0071773	cellular response to BMP stimulus	1/294	17/3752	0.0588235	0.7507	-0.300356	0.750991	1	0.839036	nup62l	1
GO:1901292	nucleoside phosphate catabolic process	1/294	17/3752	0.0588235	0.7507	-0.300356	0.750991	1	0.839036	dnph1	1
GO:0032446	protein modification by small protein conjugation	10/294	150/3752	0.0666667	0.850794	-0.543746	0.751053	1	0.839036	parp2/sae1/fbxo5/uhrf1/nsmce2/uba2/sumo3b/rps27a/ube2t/rps27a	10
GO:0006352	DNA-templated transcription initiation	2/294	34/3752	0.0588235	0.7507	-0.425737	0.758631	1	0.839036	tfam/sub1b	2
GO:0002682	regulation of immune system process	3/294	50/3752	0.06	0.765714	-0.486236	0.763412	1	0.839036	parp1/rps19/rpl11	3
GO:0060026	convergent extension	3/294	50/3752	0.06	0.765714	-0.486236	0.763412	1	0.839036	nup62l/prmt1/rack1	3
GO:0048666	neuron development	11/294	166/3752	0.0662651	0.845668	-0.592978	0.765292	1	0.839036	kif22/her4.1/slbp/exosc3/her4.2/fam53b/ewsr1b/cad/notch3/pin1/clns1a	11
GO:0001501	skeletal system development	6/294	95/3752	0.0631579	0.806015	-0.558344	0.766919	1	0.839036	nup62l/cnbpa/nsd2/rpl13/uba2/dnmt1	6
GO:0051253	negative regulation of RNA metabolic process	8/294	124/3752	0.0645161	0.823349	-0.583215	0.768395	1	0.839036	parp1/ccnd1/id1/mier1a/eed/uhrf1/cnbpa/her2	8
GO:0001837	epithelial to mesenchymal transition	1/294	18/3752	0.0555556	0.708995	-0.360815	0.770592	1	0.839036	cnbpa	1
GO:0021545	cranial nerve development	1/294	18/3752	0.0555556	0.708995	-0.360815	0.770592	1	0.839036	cad	1
GO:0030178	negative regulation of Wnt signaling pathway	1/294	18/3752	0.0555556	0.708995	-0.360815	0.770592	1	0.839036	rack1	1
GO:0031401	positive regulation of protein modification process	1/294	18/3752	0.0555556	0.708995	-0.360815	0.770592	1	0.839036	rack1	1
GO:0042327	positive regulation of phosphorylation	1/294	18/3752	0.0555556	0.708995	-0.360815	0.770592	1	0.839036	rack1	1
GO:0044344	cellular response to fibroblast growth factor stimulus	1/294	18/3752	0.0555556	0.708995	-0.360815	0.770592	1	0.839036	mcm5	1
GO:0071774	response to fibroblast growth factor	1/294	18/3752	0.0555556	0.708995	-0.360815	0.770592	1	0.839036	mcm5	1
GO:1903050	regulation of proteolysis involved in protein catabolic process	1/294	18/3752	0.0555556	0.708995	-0.360815	0.770592	1	0.839036	cdc20	1
GO:1903313	positive regulation of mRNA metabolic process	2/294	35/3752	0.0571429	0.729252	-0.469179	0.772798	1	0.839036	exosc3/cirbpa	2
GO:0042127	regulation of cell population proliferation	3/294	51/3752	0.0588235	0.7507	-0.522615	0.775184	1	0.839036	tipin/btg3/btg3	3
GO:0043067	regulation of programmed cell death	8/294	125/3752	0.064	0.816762	-0.60748	0.776096	1	0.839036	nup62l/cct3/lsm7/apex1/mcm5/anp32b/si:ch211-222l21.1/pin1	8
GO:0043687	post-translational protein modification	12/294	182/3752	0.0659341	0.841444	-0.63932	0.778391	1	0.839036	parp2/parp1/sae1/fbxo5/uhrf1/nsmce2/uba2/usp1/sumo3b/rps27a/ube2t/rps27a	12
GO:0031344	regulation of cell projection organization	2/294	36/3752	0.0555556	0.708995	-0.511504	0.786236	1	0.839036	mcm7/mcm2	2
GO:0032870	cellular response to hormone stimulus	2/294	36/3752	0.0555556	0.708995	-0.511504	0.786236	1	0.839036	pagr1/carm1	2
GO:0120035	regulation of plasma membrane bounded cell projection organization	2/294	36/3752	0.0555556	0.708995	-0.511504	0.786236	1	0.839036	mcm7/mcm2	2
GO:0010562	positive regulation of phosphorus metabolic process	1/294	19/3752	0.0526316	0.671679	-0.418293	0.788655	1	0.839036	rack1	1
GO:0031290	retinal ganglion cell axon guidance	1/294	19/3752	0.0526316	0.671679	-0.418293	0.788655	1	0.839036	slbp	1
GO:0045937	positive regulation of phosphate metabolic process	1/294	19/3752	0.0526316	0.671679	-0.418293	0.788655	1	0.839036	rack1	1
GO:0046434	organophosphate catabolic process	1/294	19/3752	0.0526316	0.671679	-0.418293	0.788655	1	0.839036	dnph1	1
GO:0051345	positive regulation of hydrolase activity	1/294	19/3752	0.0526316	0.671679	-0.418293	0.788655	1	0.839036	esco2	1
GO:0043066	negative regulation of apoptotic process	4/294	68/3752	0.0588235	0.7507	-0.604855	0.792177	1	0.839036	nup62l/apex1/mcm5/si:ch211-222l21.1	4
GO:0040007	growth	8/294	128/3752	0.0625	0.797619	-0.679227	0.798084	1	0.839036	dnph1/pola2/rbb4l/rbbp4/fam53b/ttk/esco2/clns1a	8
GO:0048584	positive regulation of response to stimulus	6/294	99/3752	0.0606061	0.773449	-0.66603	0.800352	1	0.839036	pagr1/nup62l/poglut1/fam53b/nme3/ndc80	6
GO:0006396	RNA processing	28/294	407/3752	0.0687961	0.877969	-0.760159	0.803012	1	0.839036	snrpd1/hmga1a/hnrnpa0l/snrpg/srsf2a/rpl7a/rps7/srsf10b/snrpf/snrpb/lsm7/snrpe/slbp/exosc3/lsm8/rpl10a/rpl7/snrpd2/hnrnpa0l/magoh/prpf39/rpl35/ddx39ab/lsm8/eif4a3/snrpd2/cirbpa/clns1a	28
GO:0000245	spliceosomal complex assembly	1/294	20/3752	0.05	0.638095	-0.473122	0.8053	1	0.839036	prpf39	1
GO:0002573	myeloid leukocyte differentiation	1/294	20/3752	0.05	0.638095	-0.473122	0.8053	1	0.839036	dnmt1	1
GO:0006898	receptor-mediated endocytosis	1/294	20/3752	0.05	0.638095	-0.473122	0.8053	1	0.839036	notch3	1
GO:0009798	axis specification	1/294	20/3752	0.05	0.638095	-0.473122	0.8053	1	0.839036	eif4a3	1
GO:0016579	protein deubiquitination	1/294	20/3752	0.05	0.638095	-0.473122	0.8053	1	0.839036	usp1	1
GO:0021782	glial cell development	1/294	20/3752	0.05	0.638095	-0.473122	0.8053	1	0.839036	notch3	1
GO:0034250	positive regulation of amide metabolic process	1/294	20/3752	0.05	0.638095	-0.473122	0.8053	1	0.839036	cnbpa	1
GO:0045727	positive regulation of translation	1/294	20/3752	0.05	0.638095	-0.473122	0.8053	1	0.839036	cnbpa	1
GO:0048706	embryonic skeletal system development	3/294	54/3752	0.0555556	0.708995	-0.627985	0.807648	1	0.839036	cnbpa/nsd2/rpl13	3
GO:0006354	DNA-templated transcription elongation	2/294	38/3752	0.0526316	0.671679	-0.593067	0.811033	1	0.839036	supt16h/pcid2	2
GO:0009953	dorsal/ventral pattern formation	2/294	38/3752	0.0526316	0.671679	-0.593067	0.811033	1	0.839036	nup62l/eif4a3	2
GO:0031123	RNA 3-end processing	2/294	38/3752	0.0526316	0.671679	-0.593067	0.811033	1	0.839036	slbp/exosc3	2
GO:0090287	regulation of cellular response to growth factor stimulus	2/294	38/3752	0.0526316	0.671679	-0.593067	0.811033	1	0.839036	nup62l/cad	2
GO:0043412	macromolecule modification	29/294	424/3752	0.0683962	0.872866	-0.810377	0.816737	1	0.839036	parp2/ppih/cdk1/hells/parp1/poglut1/ccnd1/vrk1/ppm1g/sae1/fbxo5/ccne2/uhrf1/ttk/nsmce2/rack1/uba2/cdk2/usp1/sumo3b/dnmt1/rps27a/pbk/hells/hells/ube2t/rps27a/ccna2/cdk1	29
GO:0000288	nuclear-transcribed mRNA catabolic process, deadenylation-dependent decay	1/294	21/3752	0.047619	0.60771	-0.52558	0.820638	1	0.839036	exosc3	1
GO:0006470	protein dephosphorylation	1/294	21/3752	0.047619	0.60771	-0.52558	0.820638	1	0.839036	ppm1g	1
GO:0009416	response to light stimulus	1/294	21/3752	0.047619	0.60771	-0.52558	0.820638	1	0.839036	lsm7	1
GO:0031124	mRNA 3-end processing	1/294	21/3752	0.047619	0.60771	-0.52558	0.820638	1	0.839036	slbp	1
GO:0033333	fin development	1/294	21/3752	0.047619	0.60771	-0.52558	0.820638	1	0.839036	uba2	1
GO:0052548	regulation of endopeptidase activity	1/294	21/3752	0.047619	0.60771	-0.52558	0.820638	1	0.839036	esco2	1
GO:0008219	cell death	11/294	175/3752	0.0628571	0.802177	-0.781396	0.82158	1	0.839036	nup62l/parp1/cct3/lsm7/apex1/mcm5/anp32b/si:ch211-222l21.1/rps19/pin1/rpl11	11
GO:0012501	programmed cell death	11/294	175/3752	0.0628571	0.802177	-0.781396	0.82158	1	0.839036	nup62l/parp1/cct3/lsm7/apex1/mcm5/anp32b/si:ch211-222l21.1/rps19/pin1/rpl11	11
GO:0070647	protein modification by small protein conjugation or removal	11/294	175/3752	0.0628571	0.802177	-0.781396	0.82158	1	0.839036	parp2/sae1/fbxo5/uhrf1/nsmce2/uba2/usp1/sumo3b/rps27a/ube2t/rps27a	11
GO:0006402	mRNA catabolic process	4/294	72/3752	0.0555556	0.708995	-0.726905	0.827822	1	0.839036	lsm7/exosc3/magoh/eif4a3	4
GO:0009887	animal organ morphogenesis	11/294	177/3752	0.0621469	0.793113	-0.822086	0.832604	1	0.839036	kif22/cdk1/ccnd1/cct3/apex1/slbp/dhfr/cnbpa/rpl13/dnmt1/cdk1	11
GO:0001822	kidney development	2/294	40/3752	0.05	0.638095	-0.670896	0.833238	1	0.839036	nme3/notch3	2
GO:0072001	renal system development	2/294	40/3752	0.05	0.638095	-0.670896	0.833238	1	0.839036	nme3/notch3	2
GO:0014902	myotube differentiation	1/294	22/3752	0.0454545	0.580087	-0.575906	0.834771	1	0.839036	carm1	1
GO:0048736	appendage development	1/294	22/3752	0.0454545	0.580087	-0.575906	0.834771	1	0.839036	uba2	1
GO:0090092	regulation of transmembrane receptor protein serine/threonine kinase signaling pathway	1/294	22/3752	0.0454545	0.580087	-0.575906	0.834771	1	0.839036	nup62l	1
GO:0072594	establishment of protein localization to organelle	5/294	89/3752	0.0561798	0.716961	-0.787876	0.83889	1	0.839036	nutf2/nup62l/fam53b/ran/nutf2l	5
GO:0009725	response to hormone	2/294	41/3752	0.0487805	0.622532	-0.708535	0.843436	1	0.839036	pagr1/carm1	2
GO:0010257	NADH dehydrogenase complex assembly	1/294	23/3752	0.0434783	0.554865	-0.624301	0.847795	1	0.839036	rpl37	1
GO:0021675	nerve development	1/294	23/3752	0.0434783	0.554865	-0.624301	0.847795	1	0.839036	cad	1
GO:0032981	mitochondrial respiratory chain complex I assembly	1/294	23/3752	0.0434783	0.554865	-0.624301	0.847795	1	0.839036	rpl37	1
GO:0042074	cell migration involved in gastrulation	1/294	23/3752	0.0434783	0.554865	-0.624301	0.847795	1	0.839036	lbr	1
GO:0051648	vesicle localization	1/294	23/3752	0.0434783	0.554865	-0.624301	0.847795	1	0.839036	cct2	1
GO:0051650	establishment of vesicle localization	1/294	23/3752	0.0434783	0.554865	-0.624301	0.847795	1	0.839036	cct2	1
GO:0016055	Wnt signaling pathway	3/294	59/3752	0.0508475	0.64891	-0.792481	0.852969	1	0.839036	nup62l/fam53b/rack1	3
GO:0198738	cell-cell signaling by wnt	3/294	59/3752	0.0508475	0.64891	-0.792481	0.852969	1	0.839036	nup62l/fam53b/rack1	3
GO:0009144	purine nucleoside triphosphate metabolic process	2/294	42/3752	0.047619	0.60771	-0.745384	0.853067	1	0.839036	nme3/ran	2
GO:0009205	purine ribonucleoside triphosphate metabolic process	2/294	42/3752	0.047619	0.60771	-0.745384	0.853067	1	0.839036	nme3/ran	2
GO:0009896	positive regulation of catabolic process	2/294	42/3752	0.047619	0.60771	-0.745384	0.853067	1	0.839036	exosc3/cdc20	2
GO:0042981	regulation of apoptotic process	7/294	122/3752	0.057377	0.73224	-0.87661	0.854571	1	0.839036	nup62l/lsm7/apex1/mcm5/anp32b/si:ch211-222l21.1/pin1	7
GO:0017004	cytochrome complex assembly	1/294	24/3752	0.0416667	0.531746	-0.67094	0.859795	1	0.839036	rpl37	1
GO:0042176	regulation of protein catabolic process	1/294	24/3752	0.0416667	0.531746	-0.67094	0.859795	1	0.839036	cdc20	1
GO:0052547	regulation of peptidase activity	1/294	24/3752	0.0416667	0.531746	-0.67094	0.859795	1	0.839036	esco2	1
GO:0140053	mitochondrial gene expression	1/294	24/3752	0.0416667	0.531746	-0.67094	0.859795	1	0.839036	tfam	1
GO:0070848	response to growth factor	3/294	60/3752	0.05	0.638095	-0.823899	0.860831	1	0.839036	nup62l/mcm5/cad	3
GO:0071363	cellular response to growth factor stimulus	3/294	60/3752	0.05	0.638095	-0.823899	0.860831	1	0.839036	nup62l/mcm5/cad	3
GO:0065009	regulation of molecular function	6/294	108/3752	0.0555556	0.708995	-0.894661	0.861965	1	0.839036	ccnd1/ccne2/esco2/hpf1/hpf1/ccna2	6
GO:0043473	pigmentation	2/294	43/3752	0.0465116	0.593577	-0.781482	0.862156	1	0.839036	paics/cct2	2
GO:0090066	regulation of anatomical structure size	2/294	43/3752	0.0465116	0.593577	-0.781482	0.862156	1	0.839036	notch3/clns1a	2
GO:0072359	circulatory system development	14/294	227/3752	0.061674	0.787078	-0.964915	0.864528	1	0.839036	ppih/snrpd1/nup62l/nup43/gins3/apex1/dhfr/rack1/nup37/rpa1/gmnn/cad/notch3/esco2	14
GO:0036211	protein modification process	25/294	383/3752	0.0652742	0.833023	-1.00541	0.866964	1	0.839036	parp2/ppih/cdk1/parp1/poglut1/ccnd1/vrk1/ppm1g/sae1/fbxo5/ccne2/uhrf1/ttk/nsmce2/rack1/uba2/cdk2/usp1/sumo3b/rps27a/pbk/ube2t/rps27a/ccna2/cdk1	25
GO:0022411	cellular component disassembly	3/294	61/3752	0.0491803	0.627635	-0.854864	0.868323	1	0.839036	vrk1/abce1/rack1	3
GO:0006915	apoptotic process	10/294	170/3752	0.0588235	0.7507	-0.96988	0.870536	1	0.839036	nup62l/parp1/lsm7/apex1/mcm5/anp32b/si:ch211-222l21.1/rps19/pin1/rpl11	10
GO:0003007	heart morphogenesis	2/294	44/3752	0.0454545	0.580087	-0.816866	0.870728	1	0.839036	apex1/dhfr	2
GO:0006486	protein glycosylation	1/294	25/3752	0.04	0.510476	-0.715977	0.870852	1	0.839036	poglut1	1
GO:0009617	response to bacterium	1/294	25/3752	0.04	0.510476	-0.715977	0.870852	1	0.839036	pcna	1
GO:0022412	cellular process involved in reproduction in multicellular organism	1/294	25/3752	0.04	0.510476	-0.715977	0.870852	1	0.839036	ttk	1
GO:0043413	macromolecule glycosylation	1/294	25/3752	0.04	0.510476	-0.715977	0.870852	1	0.839036	poglut1	1
GO:0060627	regulation of vesicle-mediated transport	1/294	25/3752	0.04	0.510476	-0.715977	0.870852	1	0.839036	notch3	1
GO:0070085	glycosylation	1/294	25/3752	0.04	0.510476	-0.715977	0.870852	1	0.839036	poglut1	1
GO:0048589	developmental growth	7/294	125/3752	0.056	0.714667	-0.945951	0.871061	1	0.839036	pola2/rbb4l/rbbp4/fam53b/ttk/esco2/clns1a	7
GO:0035556	intracellular signal transduction	14/294	230/3752	0.0608696	0.776812	-1.01853	0.87656	1	0.839036	cdk1/nup62l/cdc6/bub3/tipin/ccnd1/spdl1/mad2l1/ttk/rps19/ndc80/pin1/cdk1/cdc6	14
GO:0007169	transmembrane receptor protein tyrosine kinase signaling pathway	2/294	45/3752	0.0444444	0.567196	-0.851572	0.87881	1	0.839036	mcm5/cad	2
GO:0000460	maturation of 5.8S rRNA	1/294	26/3752	0.0384615	0.490842	-0.759543	0.88104	1	0.839036	exosc3	1
GO:0006066	alcohol metabolic process	1/294	26/3752	0.0384615	0.490842	-0.759543	0.88104	1	0.839036	lbr	1
GO:0006979	response to oxidative stress	1/294	26/3752	0.0384615	0.490842	-0.759543	0.88104	1	0.839036	banf1	1
GO:0007186	G protein-coupled receptor signaling pathway	1/294	26/3752	0.0384615	0.490842	-0.759543	0.88104	1	0.839036	nme3	1
GO:0050779	RNA destabilization	1/294	26/3752	0.0384615	0.490842	-0.759543	0.88104	1	0.839036	exosc3	1
GO:0061157	mRNA destabilization	1/294	26/3752	0.0384615	0.490842	-0.759543	0.88104	1	0.839036	exosc3	1
GO:0070646	protein modification by small protein removal	1/294	26/3752	0.0384615	0.490842	-0.759543	0.88104	1	0.839036	usp1	1
GO:0009605	response to external stimulus	7/294	127/3752	0.0551181	0.703412	-0.991371	0.881179	1	0.839036	parp1/cnbpa/rps19/pcna/nap1l1/mcm4/rpl11	7
GO:0030162	regulation of proteolysis	2/294	46/3752	0.0434783	0.554865	-0.88563	0.886424	1	0.839036	cdc20/esco2	2
GO:0006367	transcription initiation at RNA polymerase II promoter	1/294	27/3752	0.037037	0.472663	-0.801755	0.890426	1	0.839036	sub1b	1
GO:0007626	locomotory behavior	1/294	27/3752	0.037037	0.472663	-0.801755	0.890426	1	0.839036	lsm7	1
GO:0009145	purine nucleoside triphosphate biosynthetic process	1/294	27/3752	0.037037	0.472663	-0.801755	0.890426	1	0.839036	nme3	1
GO:0009206	purine ribonucleoside triphosphate biosynthetic process	1/294	27/3752	0.037037	0.472663	-0.801755	0.890426	1	0.839036	nme3	1
GO:0002244	hematopoietic progenitor cell differentiation	2/294	47/3752	0.0425532	0.54306	-0.919071	0.893594	1	0.839036	rbb4l/notch3	2
GO:0003008	system process	4/294	82/3752	0.0487805	0.622532	-1.0076	0.89529	1	0.839036	apex1/uhrf1/dhfr/notch3	4
GO:0048568	embryonic organ development	8/294	146/3752	0.0547945	0.699282	-1.08058	0.897371	1	0.839036	cct3/apex1/rps24/rpl10/chrac1/dhfr/cnbpa/rpl13	8
GO:0009101	glycoprotein biosynthetic process	1/294	28/3752	0.0357143	0.455782	-0.842717	0.899074	1	0.839036	poglut1	1
GO:0040008	regulation of growth	1/294	28/3752	0.0357143	0.455782	-0.842717	0.899074	1	0.839036	dnph1	1
GO:0061014	positive regulation of mRNA catabolic process	1/294	28/3752	0.0357143	0.455782	-0.842717	0.899074	1	0.839036	exosc3	1
GO:1903311	regulation of mRNA metabolic process	4/294	83/3752	0.0481928	0.615032	-1.03401	0.900562	1	0.839036	exosc3/magoh/eif4a3/cirbpa	4
GO:0007369	gastrulation	3/294	67/3752	0.0447761	0.571429	-1.03199	0.906237	1	0.839036	prmt1/rack1/lbr	3
GO:0048701	embryonic cranial skeleton morphogenesis	2/294	49/3752	0.0408163	0.520894	-0.984209	0.906691	1	0.839036	cnbpa/rpl13	2
GO:0048583	regulation of response to stimulus	16/294	268/3752	0.0597015	0.761905	-1.17927	0.906758	1	0.839036	pagr1/nup62l/parp1/poglut1/dek/fam53b/carm1/nme3/cnbpa/rack1/rps19/cad/ndc80/usp1/pin1/rpl11	16
GO:0007030	Golgi organization	1/294	29/3752	0.0344828	0.440066	-0.882519	0.907042	1	0.839036	vrk1	1
GO:0048703	embryonic viscerocranium morphogenesis	1/294	29/3752	0.0344828	0.440066	-0.882519	0.907042	1	0.839036	cnbpa	1
GO:0048793	pronephros development	1/294	29/3752	0.0344828	0.440066	-0.882519	0.907042	1	0.839036	notch3	1
GO:0048562	embryonic organ morphogenesis	5/294	101/3752	0.049505	0.631777	-1.0937	0.907694	1	0.839036	cct3/apex1/dhfr/cnbpa/rpl13	5
GO:0045944	positive regulation of transcription by RNA polymerase II	4/294	85/3752	0.0470588	0.60056	-1.08603	0.910411	1	0.839036	top2a/si:ch211-222l21.1/cnbpa/sub1b	4
GO:0009314	response to radiation	1/294	30/3752	0.0333333	0.425397	-0.921245	0.914383	1	0.839036	lsm7	1
GO:1901615	organic hydroxy compound metabolic process	1/294	30/3752	0.0333333	0.425397	-0.921245	0.914383	1	0.839036	lbr	1
GO:0035295	tube development	9/294	167/3752	0.0538922	0.687767	-1.20345	0.917897	1	0.839036	ppih/nup62l/apex1/eed/selenoh/dhfr/rack1/notch3/dnmt1	9
GO:0048704	embryonic skeletal system morphogenesis	2/294	51/3752	0.0392157	0.500467	-1.04719	0.918272	1	0.839036	cnbpa/rpl13	2
GO:0060485	mesenchyme development	2/294	51/3752	0.0392157	0.500467	-1.04719	0.918272	1	0.839036	cnbpa/notch3	2
GO:0060562	epithelial tube morphogenesis	2/294	51/3752	0.0392157	0.500467	-1.04719	0.918272	1	0.839036	apex1/dhfr	2
GO:0060560	developmental growth involved in morphogenesis	2/294	52/3752	0.0384615	0.490842	-1.07792	0.923544	1	0.839036	fam53b/clns1a	2
GO:0019725	cellular homeostasis	3/294	71/3752	0.0422535	0.539235	-1.14277	0.925727	1	0.839036	ccnd1/selenoh/clns1a	3
GO:0007519	skeletal muscle tissue development	1/294	32/3752	0.03125	0.39881	-0.99575	0.927376	1	0.839036	carm1	1
GO:0048284	organelle fusion	1/294	32/3752	0.03125	0.39881	-0.99575	0.927376	1	0.839036	nme3	1
GO:0043632	modification-dependent macromolecule catabolic process	8/294	156/3752	0.0512821	0.654457	-1.28526	0.93217	1	0.839036	exosc3/cdc20/uhrf1/psma5/usp1/rps27a/psma5/rps27a	8
GO:0031331	positive regulation of cellular catabolic process	1/294	33/3752	0.030303	0.386724	-1.03165	0.933116	1	0.839036	exosc3	1
GO:0060538	skeletal muscle organ development	1/294	33/3752	0.030303	0.386724	-1.03165	0.933116	1	0.839036	carm1	1
GO:0007411	axon guidance	2/294	54/3752	0.037037	0.472663	-1.13798	0.933143	1	0.839036	slbp/pin1	2
GO:0097485	neuron projection guidance	2/294	54/3752	0.037037	0.472663	-1.13798	0.933143	1	0.839036	slbp/pin1	2
GO:0051094	positive regulation of developmental process	2/294	55/3752	0.0363636	0.464069	-1.16735	0.937505	1	0.839036	carm1/rack1	2
GO:0048514	blood vessel morphogenesis	3/294	74/3752	0.0405405	0.517375	-1.22252	0.937834	1	0.839036	ppih/rack1/notch3	3
GO:0016567	protein ubiquitination	6/294	126/3752	0.047619	0.60771	-1.30591	0.938826	1	0.839036	parp2/fbxo5/uhrf1/rps27a/ube2t/rps27a	6
GO:0048646	anatomical structure formation involved in morphogenesis	10/294	190/3752	0.0526316	0.671679	-1.35414	0.939126	1	0.839036	ppih/kif22/her4.1/her12/cnbpa/rack1/cad/notch3/dnmt1/her15.1	10
GO:0071495	cellular response to endogenous stimulus	5/294	110/3752	0.0454545	0.580087	-1.30323	0.940965	1	0.839036	pagr1/nup62l/mcm5/carm1/cad	5
GO:0048705	skeletal system morphogenesis	2/294	56/3752	0.0357143	0.455782	-1.19629	0.941597	1	0.839036	cnbpa/rpl13	2
GO:0051248	negative regulation of protein metabolic process	2/294	56/3752	0.0357143	0.455782	-1.19629	0.941597	1	0.839036	rpl13a/rpl13a	2
GO:0006364	rRNA processing	6/294	129/3752	0.0465116	0.593577	-1.36954	0.947048	1	0.839036	rpl7a/rps7/exosc3/rpl10a/rpl7/rpl35	6
GO:0009100	glycoprotein metabolic process	1/294	36/3752	0.0277778	0.354497	-1.13461	0.947761	1	0.839036	poglut1	1
GO:0043085	positive regulation of catalytic activity	1/294	36/3752	0.0277778	0.354497	-1.13461	0.947761	1	0.839036	esco2	1
GO:0032879	regulation of localization	3/294	77/3752	0.038961	0.497217	-1.29967	0.948099	1	0.839036	vrk1/rack1/notch3	3
GO:0001525	angiogenesis	2/294	58/3752	0.0344828	0.440066	-1.25296	0.94903	1	0.839036	ppih/rack1	2
GO:0043161	proteasome-mediated ubiquitin-dependent protein catabolic process	3/294	78/3752	0.0384615	0.490842	-1.32484	0.951155	1	0.839036	cdc20/psma5/psma5	3
GO:0007178	transmembrane receptor protein serine/threonine kinase signaling pathway	1/294	37/3752	0.027027	0.344916	-1.16749	0.951894	1	0.839036	nup62l	1
GO:0045597	positive regulation of cell differentiation	1/294	37/3752	0.027027	0.344916	-1.16749	0.951894	1	0.839036	carm1	1
GO:0141091	transforming growth factor beta receptor superfamily signaling pathway	1/294	37/3752	0.027027	0.344916	-1.16749	0.951894	1	0.839036	nup62l	1
GO:0009719	response to endogenous stimulus	5/294	114/3752	0.0438596	0.559733	-1.39179	0.951946	1	0.839036	pagr1/nup62l/mcm5/carm1/cad	5
GO:0032984	protein-containing complex disassembly	1/294	38/3752	0.0263158	0.33584	-1.19972	0.955701	1	0.839036	abce1	1
GO:0051336	regulation of hydrolase activity	1/294	38/3752	0.0263158	0.33584	-1.19972	0.955701	1	0.839036	esco2	1
GO:0019941	modification-dependent protein catabolic process	7/294	150/3752	0.0466667	0.595556	-1.4739	0.957057	1	0.839036	cdc20/uhrf1/psma5/usp1/rps27a/psma5/rps27a	7
GO:0014033	neural crest cell differentiation	1/294	39/3752	0.025641	0.327228	-1.23132	0.959208	1	0.839036	cnbpa	1
GO:0044087	regulation of cellular component biogenesis	2/294	62/3752	0.0322581	0.411674	-1.36187	0.961284	1	0.839036	mcm7/mcm2	2
GO:0007167	enzyme-linked receptor protein signaling pathway	3/294	82/3752	0.0365854	0.466899	-1.42304	0.961782	1	0.839036	nup62l/mcm5/cad	3
GO:0016311	dephosphorylation	1/294	40/3752	0.025	0.319048	-1.26234	0.962438	1	0.839036	ppm1g	1
GO:1902533	positive regulation of intracellular signal transduction	1/294	40/3752	0.025	0.319048	-1.26234	0.962438	1	0.839036	ndc80	1
GO:0001944	vasculature development	4/294	101/3752	0.039604	0.505422	-1.46901	0.962712	1	0.839036	ppih/rack1/cad/notch3	4
GO:0006457	protein folding	3/294	83/3752	0.0361446	0.461274	-1.447	0.964077	1	0.839036	ppih/cct3/cct2	3
GO:0010256	endomembrane system organization	3/294	83/3752	0.0361446	0.461274	-1.447	0.964077	1	0.839036	vrk1/lmnb2/banf1	3
GO:0032535	regulation of cellular component size	1/294	41/3752	0.0243902	0.311266	-1.2928	0.965413	1	0.839036	clns1a	1
GO:0051240	positive regulation of multicellular organismal process	1/294	41/3752	0.0243902	0.311266	-1.2928	0.965413	1	0.839036	rack1	1
GO:0001568	blood vessel development	3/294	84/3752	0.0357143	0.455782	-1.47073	0.966243	1	0.839036	ppih/rack1/notch3	3
GO:0035239	tube morphogenesis	5/294	121/3752	0.0413223	0.527351	-1.54082	0.966804	1	0.839036	ppih/apex1/dhfr/rack1/notch3	5
GO:0016072	rRNA metabolic process	6/294	139/3752	0.0431655	0.550874	-1.57317	0.96779	1	0.839036	rpl7a/rps7/exosc3/rpl10a/rpl7/rpl35	6
GO:0048518	positive regulation of biological process	25/294	435/3752	0.0574713	0.733443	-1.72384	0.969579	1	0.839036	pagr1/hmga1a/nup62l/dnph1/poglut1/tipin/ccnd1/vrk1/top2a/apex1/exosc3/cdc20/ccne2/cdca5/ranbp1/fam53b/carm1/si:ch211-222l21.1/nme3/cnbpa/rack1/ndc80/esco2/sub1b/cirbpa	25
GO:0051146	striated muscle cell differentiation	1/294	43/3752	0.0232558	0.296788	-1.35216	0.970677	1	0.839036	carm1	1
GO:0048598	embryonic morphogenesis	8/294	175/3752	0.0457143	0.583401	-1.64555	0.971072	1	0.839036	cct3/apex1/prmt1/dhfr/cnbpa/rack1/rpl13/lbr	8
GO:0006399	tRNA metabolic process	1/294	44/3752	0.0227273	0.290043	-1.38109	0.973001	1	0.839036	exosc3	1
GO:0044093	positive regulation of molecular function	1/294	45/3752	0.0222222	0.283598	-1.40957	0.975142	1	0.839036	esco2	1
GO:0048762	mesenchymal cell differentiation	1/294	45/3752	0.0222222	0.283598	-1.40957	0.975142	1	0.839036	cnbpa	1
GO:0055001	muscle cell development	1/294	45/3752	0.0222222	0.283598	-1.40957	0.975142	1	0.839036	carm1	1
GO:0048522	positive regulation of cellular process	22/294	398/3752	0.0552764	0.705432	-1.81209	0.976162	1	0.839036	pagr1/nup62l/dnph1/poglut1/tipin/ccnd1/vrk1/top2a/apex1/exosc3/ccne2/cdca5/ranbp1/fam53b/carm1/si:ch211-222l21.1/nme3/cnbpa/rack1/ndc80/sub1b/cirbpa	22
GO:0007517	muscle organ development	1/294	46/3752	0.0217391	0.277433	-1.4376	0.977113	1	0.839036	carm1	1
GO:0030855	epithelial cell differentiation	1/294	46/3752	0.0217391	0.277433	-1.4376	0.977113	1	0.839036	notch3	1
GO:0043488	regulation of mRNA stability	1/294	46/3752	0.0217391	0.277433	-1.4376	0.977113	1	0.839036	exosc3	1
GO:0048585	negative regulation of response to stimulus	3/294	91/3752	0.032967	0.420722	-1.63096	0.978294	1	0.839036	nup62l/parp1/rack1	3
GO:0001667	ameboidal-type cell migration	1/294	47/3752	0.0212766	0.27153	-1.46521	0.978929	1	0.839036	lbr	1
GO:0006790	sulfur compound metabolic process	1/294	47/3752	0.0212766	0.27153	-1.46521	0.978929	1	0.839036	ahcy	1
GO:0043487	regulation of RNA stability	1/294	47/3752	0.0212766	0.27153	-1.46521	0.978929	1	0.839036	exosc3	1
GO:1904888	cranial skeletal system development	2/294	71/3752	0.028169	0.35949	-1.58857	0.979388	1	0.839036	cnbpa/rpl13	2
GO:0002009	morphogenesis of an epithelium	5/294	130/3752	0.0384615	0.490842	-1.7226	0.979711	1	0.839036	nup62l/apex1/prmt1/dhfr/rack1	5
GO:0006082	organic acid metabolic process	5/294	130/3752	0.0384615	0.490842	-1.7226	0.979711	1	0.839036	phgdh/shmt1/dhfr/cad/psat1	5
GO:0019752	carboxylic acid metabolic process	5/294	130/3752	0.0384615	0.490842	-1.7226	0.979711	1	0.839036	phgdh/shmt1/dhfr/cad/psat1	5
GO:0043436	oxoacid metabolic process	5/294	130/3752	0.0384615	0.490842	-1.7226	0.979711	1	0.839036	phgdh/shmt1/dhfr/cad/psat1	5
GO:0022603	regulation of anatomical structure morphogenesis	1/294	48/3752	0.0208333	0.265873	-1.49242	0.980601	1	0.839036	rack1	1
GO:0060537	muscle tissue development	1/294	48/3752	0.0208333	0.265873	-1.49242	0.980601	1	0.839036	carm1	1
GO:0061013	regulation of mRNA catabolic process	1/294	48/3752	0.0208333	0.265873	-1.49242	0.980601	1	0.839036	exosc3	1
GO:0007267	cell-cell signaling	3/294	93/3752	0.0322581	0.411674	-1.67499	0.980904	1	0.839036	nup62l/fam53b/rack1	3
GO:1902531	regulation of intracellular signal transduction	3/294	93/3752	0.0322581	0.411674	-1.67499	0.980904	1	0.839036	nup62l/ndc80/pin1	3
GO:0009057	macromolecule catabolic process	14/294	282/3752	0.0496454	0.63357	-1.86546	0.981321	1	0.839036	rnaseh2a/rnaseh2b/lsm7/exosc3/cdc20/uhrf1/psma5/usp1/rps27a/magoh/fen1/psma5/rps27a/eif4a3	14
GO:0008610	lipid biosynthetic process	1/294	50/3752	0.02	0.255238	-1.54568	0.983559	1	0.839036	lbr	1
GO:0009653	anatomical structure morphogenesis	27/294	484/3752	0.0557851	0.711924	-1.97981	0.983998	1	0.839036	ppih/kif22/cdk1/nup62l/ccnd1/her4.1/cct3/apex1/her12/slbp/exosc3/her4.2/prmt1/fam53b/dhfr/cnbpa/rack1/rpl13/lbr/uba2/cad/notch3/dnmt1/her15.1/pin1/cdk1/clns1a	27
GO:0007166	cell surface receptor signaling pathway	10/294	221/3752	0.0452489	0.577462	-1.88777	0.984036	1	0.839036	nup62l/poglut1/her4.1/her12/mcm5/fam53b/rack1/cad/notch3/her15.1	10
GO:0060429	epithelium development	10/294	221/3752	0.0452489	0.577462	-1.88777	0.984036	1	0.839036	kif22/nup62l/her4.1/apex1/her12/prmt1/dhfr/rack1/notch3/her15.1	10
GO:0009966	regulation of signal transduction	10/294	222/3752	0.045045	0.574861	-1.90395	0.984757	1	0.839036	pagr1/nup62l/poglut1/fam53b/carm1/nme3/rack1/cad/ndc80/pin1	10
GO:0000209	protein polyubiquitination	1/294	52/3752	0.0192308	0.245421	-1.5975	0.986067	1	0.839036	ube2t	1
GO:0006897	endocytosis	1/294	53/3752	0.0188679	0.240791	-1.6229	0.987174	1	0.839036	notch3	1
GO:0033108	mitochondrial respiratory chain complex assembly	1/294	53/3752	0.0188679	0.240791	-1.6229	0.987174	1	0.839036	rpl37	1
GO:0010604	positive regulation of macromolecule metabolic process	11/294	243/3752	0.0452675	0.577699	-1.98458	0.987569	1	0.839036	hmga1a/top2a/apex1/exosc3/cdc20/si:ch211-222l21.1/cnbpa/rack1/esco2/sub1b/cirbpa	11
GO:0051649	establishment of localization in cell	16/294	325/3752	0.0492308	0.628278	-2.04426	0.988291	1	0.839036	nutf2/nup62l/lmnb2/spdl1/pcid2/cdca5/ranbp1/fam53b/abce1/ran/nutf2l/ndc80/cct2/ddx39ab/alyref/aaas	16
GO:0051493	regulation of cytoskeleton organization	1/294	55/3752	0.0181818	0.232035	-1.67276	0.989132	1	0.839036	tpx2	1
GO:0006511	ubiquitin-dependent protein catabolic process	5/294	141/3752	0.035461	0.45255	-1.93186	0.989138	1	0.839036	cdc20/uhrf1/psma5/usp1/psma5	5
GO:0048729	tissue morphogenesis	5/294	142/3752	0.0352113	0.449363	-1.95025	0.989749	1	0.839036	nup62l/apex1/prmt1/dhfr/rack1	5
GO:0042692	muscle cell differentiation	1/294	56/3752	0.0178571	0.227891	-1.69723	0.989996	1	0.839036	carm1	1
GO:0051254	positive regulation of RNA metabolic process	6/294	162/3752	0.037037	0.472663	-2.00047	0.990545	1	0.839036	top2a/exosc3/si:ch211-222l21.1/cnbpa/sub1b/cirbpa	6
GO:0051049	regulation of transport	1/294	57/3752	0.0175439	0.223893	-1.72142	0.990792	1	0.839036	notch3	1
GO:0045893	positive regulation of DNA-templated transcription	4/294	127/3752	0.0314961	0.40195	-1.99903	0.992112	1	0.839036	top2a/si:ch211-222l21.1/cnbpa/sub1b	4
GO:1902680	positive regulation of RNA biosynthetic process	4/294	127/3752	0.0314961	0.40195	-1.99903	0.992112	1	0.839036	top2a/si:ch211-222l21.1/cnbpa/sub1b	4
GO:0006886	intracellular protein transport	5/294	147/3752	0.0340136	0.434078	-2.04078	0.992349	1	0.839036	nutf2/nup62l/fam53b/ran/nutf2l	5
GO:0010498	proteasomal protein catabolic process	3/294	108/3752	0.0277778	0.354497	-1.98452	0.992865	1	0.839036	cdc20/psma5/psma5	3
GO:0009968	negative regulation of signal transduction	2/294	86/3752	0.0232558	0.296788	-1.92342	0.993001	1	0.839036	nup62l/rack1	2
GO:0051603	proteolysis involved in protein catabolic process	7/294	186/3752	0.0376344	0.480287	-2.11965	0.993119	1	0.839036	cdc20/uhrf1/psma5/usp1/rps27a/psma5/rps27a	7
GO:0098657	import into cell	1/294	61/3752	0.0163934	0.209212	-1.81547	0.993392	1	0.839036	notch3	1
GO:0010648	negative regulation of cell communication	2/294	87/3752	0.0229885	0.293377	-1.94422	0.993495	1	0.839036	nup62l/rack1	2
GO:0023057	negative regulation of signaling	2/294	87/3752	0.0229885	0.293377	-1.94422	0.993495	1	0.839036	nup62l/rack1	2
GO:0023051	regulation of signaling	10/294	240/3752	0.0416667	0.531746	-2.18597	0.993557	1	0.839036	pagr1/nup62l/poglut1/fam53b/carm1/nme3/rack1/cad/ndc80/pin1	10
GO:0010646	regulation of cell communication	10/294	241/3752	0.0414938	0.52954	-2.20116	0.993867	1	0.839036	pagr1/nup62l/poglut1/fam53b/carm1/nme3/rack1/cad/ndc80/pin1	10
GO:0034470	ncRNA processing	6/294	171/3752	0.0350877	0.447786	-2.15495	0.994304	1	0.839036	rpl7a/rps7/exosc3/rpl10a/rpl7/rpl35	6
GO:0045935	positive regulation of nucleobase-containing compound metabolic process	6/294	171/3752	0.0350877	0.447786	-2.15495	0.994304	1	0.839036	top2a/exosc3/si:ch211-222l21.1/cnbpa/sub1b/cirbpa	6
GO:0071310	cellular response to organic substance	2/294	89/3752	0.0224719	0.286784	-1.98533	0.994382	1	0.839036	pagr1/carm1	2
GO:0010557	positive regulation of macromolecule biosynthetic process	6/294	172/3752	0.0348837	0.445183	-2.17174	0.994621	1	0.839036	top2a/apex1/si:ch211-222l21.1/cnbpa/sub1b/cirbpa	6
GO:0009893	positive regulation of metabolic process	11/294	261/3752	0.0421456	0.537858	-2.2566	0.994683	1	0.839036	hmga1a/top2a/apex1/exosc3/cdc20/si:ch211-222l21.1/cnbpa/rack1/esco2/sub1b/cirbpa	11
GO:0051173	positive regulation of nitrogen compound metabolic process	9/294	227/3752	0.0396476	0.505979	-2.23879	0.994823	1	0.839036	top2a/exosc3/cdc20/si:ch211-222l21.1/cnbpa/rack1/esco2/sub1b/cirbpa	9
GO:0009891	positive regulation of biosynthetic process	6/294	175/3752	0.0342857	0.437551	-2.22166	0.995473	1	0.839036	top2a/apex1/si:ch211-222l21.1/cnbpa/sub1b/cirbpa	6
GO:0031328	positive regulation of cellular biosynthetic process	6/294	175/3752	0.0342857	0.437551	-2.22166	0.995473	1	0.839036	top2a/apex1/si:ch211-222l21.1/cnbpa/sub1b/cirbpa	6
GO:0046907	intracellular transport	12/294	282/3752	0.0425532	0.54306	-2.32624	0.995628	1	0.839036	nutf2/nup62l/lmnb2/pcid2/ranbp1/fam53b/abce1/ran/nutf2l/ddx39ab/alyref/aaas	12
GO:0061024	membrane organization	3/294	117/3752	0.025641	0.327228	-2.15548	0.996118	1	0.839036	lmnb2/aurkb/banf1	3
GO:0030163	protein catabolic process	7/294	197/3752	0.035533	0.453469	-2.29754	0.996249	1	0.839036	cdc20/uhrf1/psma5/usp1/rps27a/psma5/rps27a	7
GO:0009894	regulation of catabolic process	2/294	95/3752	0.0210526	0.268672	-2.10497	0.996392	1	0.839036	exosc3/cdc20	2
GO:0031329	regulation of cellular catabolic process	1/294	72/3752	0.0138889	0.177249	-2.05516	0.997352	1	0.839036	exosc3	1
GO:0048863	stem cell differentiation	1/294	72/3752	0.0138889	0.177249	-2.05516	0.997352	1	0.839036	cnbpa	1
GO:0048878	chemical homeostasis	1/294	72/3752	0.0138889	0.177249	-2.05516	0.997352	1	0.839036	rpl11	1
GO:0051604	protein maturation	3/294	127/3752	0.023622	0.301462	-2.33492	0.998052	1	0.839036	ppih/cct3/cct2	3
GO:0006357	regulation of transcription by RNA polymerase II	17/294	383/3752	0.0443864	0.566455	-2.61046	0.998105	1	0.839036	gabpa/parp1/ccnd1/top2a/her4.1/id1/mier1a/eed/her12/her4.2/uhrf1/si:ch211-222l21.1/cnbpa/hmgb2b/her2/sub1b/her15.1	17
GO:0007005	mitochondrion organization	3/294	128/3752	0.0234375	0.299107	-2.35232	0.998183	1	0.839036	tfam/rpl37/nme3	3
GO:0034660	ncRNA metabolic process	6/294	191/3752	0.0314136	0.400898	-2.4778	0.998238	1	0.839036	rpl7a/rps7/exosc3/rpl10a/rpl7/rpl35	6
GO:0031325	positive regulation of cellular metabolic process	8/294	232/3752	0.0344828	0.440066	-2.56711	0.998512	1	0.839036	top2a/apex1/exosc3/si:ch211-222l21.1/cnbpa/rack1/sub1b/cirbpa	8
GO:0044248	cellular catabolic process	8/294	236/3752	0.0338983	0.432607	-2.62513	0.998815	1	0.839036	dnph1/rnaseh2a/rnaseh2b/lsm7/exosc3/magoh/fen1/eif4a3	8
GO:0009628	response to abiotic stimulus	1/294	82/3752	0.0121951	0.155633	-2.25393	0.998849	1	0.839036	lsm7	1
GO:0071705	nitrogen compound transport	11/294	292/3752	0.0376712	0.480757	-2.69376	0.9989	1	0.839036	nutf2/nup62l/slbp/pcid2/fam53b/ran/nutf2l/magoh/ddx39ab/alyref/eif4a3	11
GO:0009888	tissue development	15/294	362/3752	0.0414365	0.528808	-2.74971	0.998942	1	0.839036	kif22/nup62l/her4.1/apex1/her12/prmt1/carm1/dhfr/cnbpa/rack1/nsd2/uba2/notch3/dnmt1/her15.1	15
GO:0010033	response to organic substance	3/294	139/3752	0.0215827	0.275437	-2.53796	0.999163	1	0.839036	pagr1/carm1/cdk2	3
GO:1901575	organic substance catabolic process	15/294	367/3752	0.0408719	0.521604	-2.81304	0.999173	1	0.839036	dnph1/rnaseh2a/rnaseh2b/lsm7/exosc3/cdc20/uhrf1/psma5/usp1/rps27a/magoh/fen1/psma5/rps27a/eif4a3	15
GO:0006366	transcription by RNA polymerase II	19/294	437/3752	0.0434783	0.554865	-2.88619	0.999289	1	0.839036	supt16h/gabpa/parp1/ccnd1/top2a/her4.1/id1/mier1a/eed/her12/her4.2/pcid2/uhrf1/si:ch211-222l21.1/cnbpa/hmgb2b/her2/sub1b/her15.1	19
GO:0061061	muscle structure development	1/294	92/3752	0.0108696	0.138716	-2.43856	0.999501	1	0.839036	carm1	1
GO:0033036	macromolecule localization	17/294	420/3752	0.0404762	0.516553	-3.06518	0.999679	1	0.839036	nutf2/nup62l/vrk1/lmnb2/slbp/spdl1/pcid2/fam53b/ttk/ran/rack1/rpa1/nutf2l/magoh/ddx39ab/alyref/eif4a3	17
GO:0065008	regulation of biological quality	3/294	157/3752	0.0191083	0.243858	-2.82188	0.999771	1	0.839036	exosc3/notch3/clns1a	3
GO:0071702	organic substance transport	11/294	321/3752	0.0342679	0.437324	-3.07352	0.999775	1	0.839036	nutf2/nup62l/slbp/pcid2/fam53b/ran/nutf2l/magoh/ddx39ab/alyref/eif4a3	11
GO:0006629	lipid metabolic process	1/294	102/3752	0.00980392	0.125117	-2.61179	0.999784	1	0.839036	lbr	1
GO:1901565	organonitrogen compound catabolic process	7/294	246/3752	0.0284553	0.363144	-3.01257	0.999796	1	0.839036	cdc20/uhrf1/psma5/usp1/rps27a/psma5/rps27a	7
GO:0016477	cell migration	2/294	133/3752	0.0150376	0.191908	-2.76648	0.999799	1	0.839036	mcm5/lbr	2
GO:0006811	monoatomic ion transport	1/294	105/3752	0.00952381	0.121542	-2.66184	0.999832	1	0.839036	clns1a	1
GO:0051641	cellular localization	20/294	486/3752	0.0411523	0.525181	-3.27094	0.999852	1	0.839036	nutf2/nup62l/vrk1/lmnb2/spdl1/pcid2/cdca5/ranbp1/fam53b/ttk/abce1/ran/rack1/rpa1/nutf2l/ndc80/cct2/ddx39ab/alyref/aaas	20
GO:0048870	cell motility	2/294	138/3752	0.0144928	0.184955	-2.84421	0.999863	1	0.839036	mcm5/lbr	2
GO:0051668	localization within membrane	1/294	108/3752	0.00925926	0.118166	-2.71109	0.99987	1	0.839036	lmnb2	1
GO:0006508	proteolysis	8/294	281/3752	0.0284698	0.363328	-3.23501	0.99992	1	0.839036	cdc20/uhrf1/psma5/usp1/rps27a/esco2/psma5/rps27a	8
GO:0070887	cellular response to chemical stimulus	2/294	147/3752	0.0136054	0.173631	-2.97999	0.999932	1	0.839036	pagr1/carm1	2
GO:0008104	protein localization	11/294	357/3752	0.0308123	0.393224	-3.5138	0.999973	1	0.839036	nutf2/nup62l/vrk1/lmnb2/spdl1/fam53b/ttk/ran/rack1/rpa1/nutf2l	11
GO:0009056	catabolic process	15/294	433/3752	0.034642	0.442098	-3.59859	0.999975	1	0.839036	dnph1/rnaseh2a/rnaseh2b/lsm7/exosc3/cdc20/uhrf1/psma5/usp1/rps27a/magoh/fen1/psma5/rps27a/eif4a3	15
GO:0070727	cellular macromolecule localization	11/294	359/3752	0.0306407	0.391033	-3.53739	0.999976	1	0.839036	nutf2/nup62l/vrk1/lmnb2/spdl1/fam53b/ttk/ran/rack1/rpa1/nutf2l	11
GO:0015031	protein transport	5/294	238/3752	0.0210084	0.268107	-3.40149	0.99998	1	0.839036	nutf2/nup62l/fam53b/ran/nutf2l	5
GO:0042221	response to chemical	3/294	208/3752	0.0144231	0.184066	-3.53	0.999995	1	0.839036	pagr1/carm1/cdk2	3
GO:0045184	establishment of protein localization	5/294	279/3752	0.0179211	0.228708	-3.90394	0.999999	1	0.839036	nutf2/nup62l/fam53b/ran/nutf2l	5
GO:0016192	vesicle-mediated transport	1/294	234/3752	0.0042735	0.0545381	-4.3545	1	1	0.839036	notch3	1
